# Supplementary material for: Redetermination of 2-[4-(2-hydroxy­ethyl)piperazin-1-ium-1-yl]ethanesul­fonate at 100 K
Source: Acta Crystallogr Sect E Struct Rep Online. 2009 Nov 7;65(Pt 12):o3027–8. doi: 10.1107/S1600536809042512 (PMC2971979; doi:10.1107/S1600536809042512)
Supplement: Supplementary file 2 [file e-65-o3027-Isup2.hkl]

#
# h,k,l, Fc-squared, Fo-squared, sigma(Fo-squared) and status flag
#
data_I
_shelx_title ' Pbca'
_shelx_refln_list_code          4
_shelx_F_calc_maximum      145.74
_exptl_crystal_F_000       992.00
_reflns_d_resolution_high  0.3991
 
loop_
 _symmetry_equiv_pos_as_xyz
 'x, y, z'
 '-x+1/2, -y, z+1/2'
 '-x, y+1/2, -z+1/2'
 'x+1/2, -y+1/2, -z'
 '-x, -y, -z'
 'x-1/2, y, -z-1/2'
 'x, -y-1/2, z-1/2'
 '-x-1/2, y-1/2, z'
 
_cell_length_a     8.3410
_cell_length_b     9.5670
_cell_length_c    27.0660
_cell_angle_alpha  90.000
_cell_angle_beta   90.000
_cell_angle_gamma  90.000
 
_shelx_F_squared_multiplier     1.000
 
loop_
 _refln_index_h
 _refln_index_k
 _refln_index_l
 _refln_F_squared_calc
 _refln_F_squared_meas
 _refln_F_squared_sigma
 _refln_observed_status
   4   0   0     2500.25     2693.40     18.67 o
   6   0   0     4492.52     4200.77     34.17 o
   8   0   0     2994.00     2933.34     24.19 o
  10   0   0      462.38      423.65      5.06 o
  12   0   0      705.93      697.78     12.35 o
  14   0   0      165.84      184.41      6.44 o
  16   0   0       18.94       20.52      2.62 o
  18   0   0        0.38        0.13      1.78 o
  20   0   0       27.55       30.67      2.72 o
   2   1   0      572.26      547.36      2.31 o
   4   1   0     1628.36     1571.24      6.75 o
   6   1   0     7978.78     8350.39     45.57 o
   8   1   0     2365.58     2439.21     14.34 o
  10   1   0     1081.83     1022.49      7.72 o
  12   1   0      717.40      712.99     10.19 o
  14   1   0     1546.53     1638.76     25.03 o
  16   1   0       97.28      101.56      2.93 o
  18   1   0        7.67        8.91      1.89 o
  20   1   0        1.91        1.75      1.16 o
   4   2   0     1523.22     1669.29      7.06 o
   6   2   0     1226.19     1188.39      5.38 o
   8   2   0     1285.77     1299.31      6.88 o
  10   2   0     1767.21     1709.40     12.13 o
  12   2   0     1370.23     1365.74     20.43 o
  14   2   0      377.17      403.85      6.99 o
  16   2   0       70.38       87.54      3.09 o
  18   2   0        0.16        0.29      1.50 o
  20   2   0        5.40        5.04      1.54 o
   2   3   0      140.43      151.27      0.76 o
   4   3   0     4385.89     4447.57     18.30 o
   6   3   0     1409.10     1499.89      6.42 o
   8   3   0      205.83      235.01      1.28 o
  10   3   0      180.13      160.50      1.59 o
  12   3   0      823.08      879.68     13.72 o
  14   3   0      324.67      360.16      6.56 o
  16   3   0      313.37      344.39      7.69 o
  18   3   0       57.83       61.08      2.11 o
  20   3   0        3.48        2.62      1.26 o
   0   4   0     5686.91     6761.94     37.45 o
   2   4   0     3980.18     4100.70     18.16 o
   4   4   0     1125.49     1186.13      5.20 o
   6   4   0      651.23      615.78      2.78 o
   8   4   0        8.31        4.57      0.15 o
  10   4   0     1981.59     2022.62     15.95 o
  12   4   0     1153.51     1187.71     17.73 o
  14   4   0      357.35      414.27      8.65 o
  16   4   0       37.67       49.36      2.55 o
  18   4   0       19.27       22.26      1.54 o
  20   4   0        2.75        2.61      1.38 o
   4   5   0      856.20     1053.66      4.92 o
   8   5   0       80.73       67.82      0.48 o
  10   5   0       19.98       27.20      0.62 o
  12   5   0      472.68      508.34      9.65 o
  14   5   0        8.77        8.45      1.69 o
  16   5   0      216.48      205.20      6.15 o
  18   5   0       16.22       16.07      1.39 o
  20   5   0        4.74        4.10      1.20 o
   0   6   0     1877.93     1943.54     12.30 o
   2   6   0     1640.43     1687.76      7.92 o
   4   6   0      458.44      514.61      2.57 o
   6   6   0     1112.15     1100.87      5.17 o
   8   6   0        4.69        1.87      0.21 o
  10   6   0       58.85       70.08      1.11 o
  12   6   0       49.31       50.31      1.90 o
  14   6   0       52.82       54.91      2.08 o
  16   6   0        7.35       10.87      1.62 o
  18   6   0       18.61       21.63      1.50 o
  20   6   0       32.26       34.53      2.28 o
   2   7   0       33.45       24.39      0.24 o
   4   7   0     1420.02     1187.28      5.70 o
   6   7   0        0.43        1.86      0.20 o
   8   7   0       31.46       24.57      0.33 o
  10   7   0       43.86       47.05      0.95 o
  12   7   0      115.26      131.59      3.53 o
  14   7   0       41.89       44.88      2.00 o
  16   7   0        0.16        1.32      1.80 o
  18   7   0       41.81       45.87      2.78 o
   0   8   0      830.62      762.24      5.09 o
   2   8   0        4.98        7.28      0.19 o
   4   8   0      557.76      499.28      2.58 o
   6   8   0      932.15      950.74      4.70 o
   8   8   0     1129.41     1167.32      6.09 o
  10   8   0      157.98      156.30      2.59 o
  12   8   0       82.01       94.79      2.99 o
  14   8   0       10.67       11.12      1.71 o
  16   8   0        0.06        0.61      2.15 o
  18   8   0        2.80       -0.53      1.93 o
   2   9   0      178.07      181.98      1.03 o
   4   9   0     1901.18     1816.05      8.85 o
   6   9   0      105.66      103.75      0.72 o
   8   9   0        2.12        3.69      0.36 o
  10   9   0       14.02       16.10      1.00 o
  12   9   0       41.95       41.63      2.15 o
  14   9   0       90.33      112.15      4.08 o
  16   9   0      132.66      137.32      4.16 o
  18   9   0      115.15      142.44      4.70 o
   0  10   0      464.09      455.83      3.13 o
   2  10   0      174.21      170.08      1.02 o
   4  10   0      473.52      467.95      2.60 o
   6  10   0     1808.84     1897.16      9.05 o
   8  10   0      359.12      374.20      2.73 o
  10  10   0      203.96      207.25      3.56 o
  12  10   0      186.54      194.43      5.41 o
  14  10   0        0.28        0.88      2.19 o
  16  10   0       25.34       21.22      2.41 o
  18  10   0        0.63        0.43      1.48 o
   2  11   0       75.61       79.43      0.63 o
   4  11   0       43.19       49.01      0.49 o
   6  11   0      543.96      573.31      3.46 o
   8  11   0        0.00       -0.07      0.44 o
  10  11   0       66.99       67.29      2.00 o
  12  11   0        8.25        9.10      1.54 o
  14  11   0        0.04       -0.86      2.25 o
  16  11   0      128.32      167.56      6.77 o
  18  11   0       41.38       34.84      2.15 o
   0  12   0      299.35      312.05      2.65 o
   2  12   0      142.07      142.42      0.97 o
   4  12   0      117.07      121.64      0.93 o
   6  12   0        1.44        1.37      0.42 o
   8  12   0      458.49      450.20      3.89 o
  10  12   0      108.66      116.48      2.74 o
  12  12   0       93.13      100.26      3.16 o
  14  12   0        7.56       10.37      1.74 o
  16  12   0       25.21       26.31      2.17 o
  18  12   0        7.94        5.83      1.05 o
   2  13   0       35.99       37.44      0.52 o
   4  13   0        6.27        5.31      0.45 o
   6  13   0      601.08      638.82      4.74 o
   8  13   0       35.95       37.90      0.90 o
  10  13   0       20.01       21.56      1.30 o
  12  13   0        9.40        5.57      1.16 o
  14  13   0       67.61       71.82      2.68 o
  16  13   0       32.62       37.33      2.09 o
   0  14   0     1025.73     1094.57     12.36 o
   2  14   0      297.86      317.11      3.08 o
   4  14   0       53.96       56.78      0.87 o
   6  14   0      269.55      282.78      2.55 o
   8  14   0      368.62      380.97      3.70 o
  10  14   0        4.07        3.00      1.00 o
  12  14   0        7.65        7.03      1.19 o
  14  14   0       14.62       16.90      1.54 o
  16  14   0       21.07       22.58      1.61 o
   2  15   0      168.01      178.14      2.45 o
   4  15   0      408.30      427.29      3.91 o
   6  15   0      216.68      230.07      2.18 o
   8  15   0       97.71       98.45      1.46 o
  10  15   0        0.58        0.95      1.00 o
  12  15   0       29.89       31.44      1.64 o
  14  15   0       35.33       35.54      1.83 o
  16  15   0        3.74        3.71      1.11 o
   0  16   0        6.67        4.20      1.36 o
   2  16   0       13.83       14.12      0.80 o
   4  16   0       13.72       15.10      0.82 o
   6  16   0       93.77       94.74      1.24 o
   8  16   0       12.78       15.08      0.82 o
  10  16   0       22.06       24.26      1.27 o
  12  16   0       12.80       14.66      1.21 o
  14  16   0       26.26       25.17      2.20 o
   2  17   0      280.96      300.52      3.63 o
   4  17   0      805.60      847.50      9.13 o
   6  17   0       33.86       34.37      0.86 o
   8  17   0       84.74       82.34      1.44 o
  10  17   0        0.12        0.02      0.82 o
  12  17   0        5.22        4.05      0.88 o
  14  17   0        6.53        4.57      1.25 o
   0  18   0      332.50      343.41      4.84 o
   2  18   0      165.69      177.17      2.55 o
   4  18   0        1.66        0.97      0.87 o
   6  18   0       42.16       39.06      0.94 o
   8  18   0       25.92       23.56      0.80 o
  10  18   0       84.85      107.56      2.74 o
  12  18   0        7.66        6.45      0.85 o
   2  19   0      134.14      143.38      2.57 o
   4  19   0      173.47      181.76      2.53 o
   6  19   0       26.48       24.11      0.78 o
   8  19   0       62.42       56.13      1.26 o
  10  19   0        9.34        8.50      0.82 o
  12  19   0        3.55        3.62      0.74 o
   0  20   0        6.31        8.30      0.95 o
   2  20   0       17.79       19.61      0.85 o
   4  20   0        1.20        1.89      0.90 o
   6  20   0        8.13        7.34      0.76 o
   8  20   0       53.68       50.23      1.28 o
  10  20   0        6.76        6.93      0.77 o
   2  21   0       19.89       20.19      1.22 o
   4  21   0        1.00        1.04      0.62 o
   6  21   0       62.23       60.65      1.29 o
   8  21   0       51.92       60.42      1.74 o
  10  21   0       30.54       26.36      0.91 o
   0  22   0       41.87       41.03      1.52 o
   2  22   0       19.82       21.39      0.75 o
   4  22   0        2.12        1.76      0.72 o
   6  22   0        9.23        7.65      0.71 o
   8  22   0       30.27       27.31      0.72 o
   2  23   0        3.03        2.28      0.69 o
   4  23   0        4.48        2.23      0.62 o
   1   1   1      157.44      161.87      0.57 o
   2   1   1        9.84        9.58      0.11 o
   3   1   1     1636.43     1767.96     42.17 o
   4   1   1      789.03      826.26     12.23 o
   5   1   1        4.70        5.96      0.31 o
   6   1   1      218.63      227.72      1.04 o
   7   1   1       67.50       55.15      0.34 o
   8   1   1        1.27        1.54      0.14 o
   9   1   1       15.18       10.29      0.19 o
  10   1   1        7.71       10.23      0.52 o
  11   1   1        1.38        0.87      0.43 o
  12   1   1      174.12      172.69      2.65 o
  13   1   1      184.82      196.75      3.22 o
  14   1   1       54.16       53.74      2.08 o
  15   1   1        4.66        4.94      1.00 o
  16   1   1        1.24        1.58      1.21 o
  17   1   1        2.66        2.72      1.29 o
  18   1   1       17.09       17.85      1.31 o
  19   1   1        1.14       -0.04      1.47 o
  20   1   1        0.29        0.83      0.99 o
   0   2   1     2285.40     2228.04      9.74 o
   1   2   1      193.59      171.54      0.65 o
   2   2   1     6137.46     6878.35     23.13 o
   3   2   1    12340.80    14528.50    168.23 o
   4   2   1      139.12      154.43      0.67 o
   5   2   1      144.26      201.39      0.97 o
   6   2   1       96.72       98.80      1.27 o
   7   2   1     1651.99     1557.35      6.97 o
   8   2   1       23.53       21.23      0.41 o
   9   2   1      186.20      167.11      0.92 o
  10   2   1      732.11      694.88      5.53 o
  11   2   1      246.37      245.31      7.48 o
  12   2   1      229.38      230.15      3.08 o
  13   2   1        3.30        3.08      0.86 o
  14   2   1       17.44       16.86      1.16 o
  15   2   1       45.88       52.36      4.34 o
  16   2   1        8.97        8.06      0.92 o
  17   2   1        1.83        1.79      1.04 o
  18   2   1       24.90       25.53      1.48 o
  19   2   1        5.05        5.70      1.04 o
  20   2   1       12.54       12.19      1.18 o
   1   3   1     2210.79     1988.47      6.50 o
   2   3   1        1.58        1.33      0.06 o
   3   3   1      592.61      656.35      3.95 o
   4   3   1     2154.19     2270.94      7.85 o
   5   3   1        7.53        4.91      0.09 o
   6   3   1      336.24      334.40      1.45 o
   7   3   1       24.89       20.54      0.17 o
   8   3   1        8.05        7.86      0.16 o
   9   3   1       18.90       13.70      0.22 o
  10   3   1       32.67       35.51      0.60 o
  11   3   1       15.27       15.23      0.53 o
  12   3   1      648.10      683.43      7.76 o
  13   3   1      337.92      366.31      4.47 o
  14   3   1      177.77      199.32      2.95 o
  15   3   1        2.73        2.71      1.13 o
  16   3   1       16.18       15.76      1.06 o
  17   3   1        0.02        0.23      0.97 o
  18   3   1       28.41       27.60      1.07 o
  19   3   1       13.16       13.07      1.24 o
  20   3   1        0.11        0.59      0.97 o
   0   4   1      995.01      899.21      3.88 o
   1   4   1       38.84       47.29      0.21 o
   2   4   1     1720.01     1572.29      5.11 o
   3   4   1      344.70      460.72      1.61 o
   4   4   1      235.97      258.11      1.24 o
   5   4   1      676.98      568.80      2.57 o
   6   4   1        4.84        8.20      0.11 o
   7   4   1     1162.24     1079.26      4.37 o
   8   4   1      349.12      319.89      1.66 o
   9   4   1      316.05      290.99      1.43 o
  10   4   1        2.37        2.73      0.36 o
  11   4   1       30.81       27.48      0.60 o
  12   4   1        0.45       -1.03      1.03 o
  13   4   1        8.45        9.99      0.97 o
  14   4   1      121.97      128.07      2.42 o
  15   4   1       22.34       24.43      1.26 o
  16   4   1       35.35       40.03      1.68 o
  17   4   1        9.34       10.59      1.04 o
  18   4   1       12.19       12.88      0.92 o
  19   4   1        0.05        0.12      0.81 o
  20   4   1        3.34        2.35      0.86 o
   1   5   1      808.93      703.27      2.28 o
   2   5   1       42.17       27.74      0.16 o
   3   5   1     1174.13     1089.76      3.82 o
   4   5   1      111.33      121.46      0.53 o
   5   5   1       17.56       18.63      0.15 o
   6   5   1       87.88       90.08      0.53 o
   7   5   1       12.00       12.81      0.15 o
   8   5   1       69.28       54.55      0.39 o
   9   5   1      148.81      141.99      0.82 o
  10   5   1        2.74        3.56      0.35 o
  11   5   1      293.41      305.19      4.56 o
  12   5   1      253.78      275.84      8.96 o
  13   5   1        8.23        9.28      1.10 o
  14   5   1       60.18       68.66      1.91 o
  15   5   1        1.04        0.80      1.29 o
  16   5   1       27.62       28.97      1.47 o
  17   5   1       15.36       14.90      1.03 o
  18   5   1        2.65        3.46      0.92 o
  19   5   1       13.43       13.35      0.95 o
  20   5   1        5.90        4.46      1.05 o
   0   6   1       61.42       56.02      0.34 o
   1   6   1       28.04       21.46      0.14 o
   2   6   1     1164.20     1075.17      3.70 o
   3   6   1     5882.14     5321.71     17.19 o
   4   6   1      885.51      795.12      2.70 o
   5   6   1     3796.47     3510.36     11.34 o
   6   6   1        7.41        3.93      0.15 o
   7   6   1      233.38      221.77      1.00 o
   8   6   1       82.57       69.10      0.40 o
   9   6   1       55.20       51.55      0.86 o
  10   6   1      260.49      243.30      1.78 o
  11   6   1      172.41      188.20      5.22 o
  12   6   1       68.33       70.23      1.69 o
  13   6   1       28.34       31.11      1.35 o
  14   6   1       30.48       32.11      1.47 o
  15   6   1        6.80        7.21      1.18 o
  16   6   1        1.15        0.49      1.16 o
  17   6   1       60.29       74.09      2.51 o
  18   6   1       26.24       26.20      1.23 o
  19   6   1        2.19        2.23      0.93 o
  20   6   1        0.34       -0.42      0.96 o
   1   7   1      817.35      751.54      2.49 o
   2   7   1      107.28       94.21      0.40 o
   3   7   1     1021.09      963.58      3.37 o
   4   7   1      329.92      310.08      1.65 o
   5   7   1      226.04      204.85      0.80 o
   6   7   1      259.53      242.59      0.97 o
   7   7   1      336.21      329.71      1.30 o
   8   7   1        5.53        9.99      0.18 o
   9   7   1      908.27      925.11      4.47 o
  10   7   1       18.06       19.91      0.71 o
  11   7   1      802.35      819.80     25.23 o
  12   7   1        8.53        8.56      1.03 o
  13   7   1        0.15        0.89      1.13 o
  14   7   1       33.52       33.32      1.28 o
  15   7   1        1.93        2.19      1.54 o
  16   7   1        8.50        9.06      1.36 o
  17   7   1       21.39       21.36      1.80 o
  18   7   1       25.03       24.78      1.72 o
  19   7   1        2.89        2.89      1.10 o
   0   8   1     1880.35     1756.90      7.94 o
   1   8   1      368.94      345.42      1.25 o
   2   8   1      327.48      326.83      1.20 o
   3   8   1     4495.64     4264.42     14.32 o
   4   8   1     1312.26     1299.13      4.47 o
   5   8   1     2557.60     2431.98      8.12 o
   6   8   1        0.00        0.62      0.16 o
   7   8   1      326.39      318.37      1.23 o
   8   8   1        0.08        0.50      0.18 o
   9   8   1        9.97       10.61      0.37 o
  10   8   1       63.27       62.59      1.01 o
  11   8   1      186.62      191.80      2.51 o
  12   8   1       23.42       24.30      1.20 o
  13   8   1       87.65       88.55      4.12 o
  14   8   1        0.02        1.10      0.98 o
  15   8   1       58.68       59.32      1.82 o
  16   8   1        1.01        1.64      1.39 o
  17   8   1       33.42       31.30      1.58 o
  18   8   1       44.69       43.48      2.03 o
  19   8   1        0.32       -0.16      1.05 o
   1   9   1     2426.65     2330.96      7.65 o
   2   9   1       56.84       55.04      0.31 o
   3   9   1      301.49      296.22      1.18 o
   4   9   1      483.82      473.13      1.77 o
   5   9   1        1.71        2.03      0.18 o
   6   9   1      114.09      127.85      0.58 o
   7   9   1      947.54      932.04      3.32 o
   8   9   1      322.00      334.48      3.28 o
   9   9   1      803.88      807.92      6.40 o
  10   9   1       69.44       70.48      1.10 o
  11   9   1      318.64      326.48      6.86 o
  12   9   1        9.57       10.43      1.04 o
  13   9   1       36.39       41.35      2.62 o
  14   9   1      129.13      138.46      4.96 o
  15   9   1       11.01       14.27      1.69 o
  16   9   1        0.33       -1.22      1.41 o
  17   9   1       26.99       27.08      1.62 o
  18   9   1        3.27        1.41      0.87 o
  19   9   1       12.59       15.13      1.09 o
   0  10   1     1549.70     1499.73      6.88 o
   1  10   1      273.92      256.98      1.01 o
   2  10   1        0.14        1.24      0.16 o
   3  10   1      324.91      302.38      1.25 o
   4  10   1       42.41       40.75      0.30 o
   5  10   1      431.94      421.00      1.60 o
   6  10   1      537.62      555.08      2.40 o
   7  10   1      660.40      669.74      2.82 o
   8  10   1       92.85       87.84      0.89 o
   9  10   1        0.01        0.39      0.39 o
  10  10   1        1.36        1.33      0.74 o
  11  10   1        9.42        8.98      0.97 o
  12  10   1       16.24       18.73      1.44 o
  13  10   1      158.80      170.15      3.60 o
  14  10   1       11.61       12.00      1.58 o
  15  10   1      163.90      156.77      3.37 o
  16  10   1       10.36       12.39      1.56 o
  17  10   1        3.64        4.18      1.24 o
  18  10   1        0.05       -0.16      1.04 o
   1  11   1     1946.45     1907.28      6.52 o
   2  11   1        0.73        1.01      0.22 o
   3  11   1      195.98      202.65      1.23 o
   4  11   1      166.70      172.94      0.78 o
   5  11   1       48.00       51.51      0.38 o
   6  11   1      776.40      824.26      3.36 o
   7  11   1      443.39      433.65      5.35 o
   8  11   1      375.14      382.63      3.56 o
   9  11   1      264.78      249.21      6.34 o
  10  11   1       20.37       20.96      0.86 o
  11  11   1       57.48       53.18      2.19 o
  12  11   1       47.80       50.59      1.68 o
  13  11   1       95.16      111.72      3.10 o
  14  11   1       86.10       89.78      2.56 o
  15  11   1        1.64        3.36      1.18 o
  16  11   1        0.07       -1.08      1.40 o
  17  11   1       19.80       19.29      1.84 o
  18  11   1        1.84        2.77      0.98 o
   0  12   1      525.05      535.42      2.99 o
   1  12   1       22.46       21.19      0.84 o
   2  12   1       42.74       40.69      0.70 o
   3  12   1        0.90        1.56      0.23 o
   4  12   1      343.87      363.73      1.48 o
   5  12   1       93.89       98.28      0.61 o
   6  12   1      228.61      240.50      2.21 o
   7  12   1      345.35      348.08      2.76 o
   8  12   1       21.78       20.91      1.08 o
   9  12   1       59.38       60.07      1.59 o
  10  12   1        4.89        4.70      0.83 o
  11  12   1        7.42        7.37      1.02 o
  12  12   1        1.51        0.72      0.94 o
  13  12   1      191.14      190.11      3.41 o
  14  12   1        2.54        1.66      1.39 o
  15  12   1      126.95      137.60      4.64 o
  16  12   1        0.10        0.81      0.99 o
  17  12   1        7.87        6.56      1.07 o
  18  12   1        0.09       -0.38      0.92 o
   1  13   1      215.15      221.14      1.09 o
   2  13   1       23.70       25.41      0.35 o
   3  13   1      143.94      155.02      1.12 o
   4  13   1       37.32       36.00      0.42 o
   5  13   1       11.00       10.90      0.36 o
   6  13   1      487.08      516.20      5.01 o
   7  13   1       96.51       94.88      0.83 o
   8  13   1       86.78       90.74      1.86 o
   9  13   1      151.06      166.91      1.99 o
  10  13   1       24.75       24.08      0.89 o
  11  13   1       98.79      110.01      7.36 o
  12  13   1        5.40        4.57      0.92 o
  13  13   1       59.22       56.17      1.68 o
  14  13   1        8.01        7.71      1.18 o
  15  13   1       16.95       16.76      1.47 o
  16  13   1        0.38        0.07      0.88 o
  17  13   1        2.82        2.51      0.84 o
   0  14   1       15.59       15.44      0.65 o
   1  14   1        2.85        3.57      0.42 o
   2  14   1      131.36      135.03      1.18 o
   3  14   1      158.07      166.49      1.36 o
   4  14   1       96.13      105.34      0.88 o
   5  14   1      169.74      183.45      1.30 o
   6  14   1        7.62        8.47      0.43 o
   7  14   1       25.16       23.78      0.52 o
   8  14   1        9.22        9.26      0.50 o
   9  14   1       49.35       47.55      0.94 o
  10  14   1        2.91        2.66      0.72 o
  11  14   1       70.15       72.10      1.80 o
  12  14   1        3.29        4.04      0.86 o
  13  14   1      119.16      121.54      8.16 o
  14  14   1        1.77        2.02      0.87 o
  15  14   1       34.59       38.28      2.52 o
  16  14   1       20.74       20.88      1.16 o
   1  15   1       44.32       41.88      0.69 o
   2  15   1       17.42       17.56      0.59 o
   3  15   1      215.75      220.46      1.76 o
   4  15   1        3.41        3.36      0.48 o
   5  15   1        4.64        5.12      0.44 o
   6  15   1      109.28      109.48      0.95 o
   7  15   1        2.35        2.26      0.46 o
   8  15   1        2.89        2.29      0.50 o
   9  15   1       66.97       68.15      1.48 o
  10  15   1       64.57       63.26      1.19 o
  11  15   1       58.94       58.28      1.56 o
  12  15   1        8.93        8.90      0.88 o
  13  15   1        3.55        4.16      1.19 o
  14  15   1       62.29       57.88      2.14 o
  15  15   1        9.28        9.75      1.00 o
  16  15   1        1.24        1.32      0.77 o
   0  16   1      126.44      143.19      2.10 o
   1  16   1       29.21       29.41      0.68 o
   2  16   1       12.45       12.73      0.60 o
   3  16   1      247.57      261.52      2.57 o
   4  16   1      110.51      118.47      1.19 o
   5  16   1      133.10      141.59      1.24 o
   6  16   1        0.00       -0.32      0.41 o
   7  16   1        0.97        1.01      0.46 o
   8  16   1        2.68        2.31      0.48 o
   9  16   1        0.42        0.17      0.70 o
  10  16   1       42.50       38.06      1.33 o
  11  16   1       37.00       37.92      1.61 o
  12  16   1       24.08       24.05      2.18 o
  13  16   1       21.49       19.83      1.33 o
  14  16   1        0.56        0.12      0.88 o
  15  16   1        4.03        4.81      0.75 o
   1  17   1      167.08      173.31      2.78 o
   2  17   1        2.11        2.25      0.58 o
   3  17   1      112.86      117.85      3.04 o
   4  17   1        0.56        0.38      0.70 o
   5  17   1       20.31       20.65      0.64 o
   6  17   1       27.96       27.30      0.59 o
   7  17   1        3.20        2.76      0.46 o
   8  17   1        3.80        2.71      0.48 o
   9  17   1       18.15       17.77      0.76 o
  10  17   1        8.34        8.65      0.66 o
  11  17   1        3.20        2.96      0.85 o
  12  17   1        4.26        3.81      0.69 o
  13  17   1        0.59        0.82      0.89 o
  14  17   1        3.22        4.27      0.90 o
   0  18   1        0.53        1.08      0.67 o
   1  18   1       24.41       25.59      1.05 o
   2  18   1       34.58       35.37      0.86 o
   3  18   1       17.70       16.60      0.58 o
   4  18   1       27.38       30.53      1.05 o
   5  18   1        8.90        9.21      0.53 o
   6  18   1       13.42       13.84      0.52 o
   7  18   1       10.07        9.78      0.50 o
   8  18   1        1.45        1.29      0.43 o
   9  18   1        4.43        3.50      0.61 o
  10  18   1        0.24        0.04      0.61 o
  11  18   1        0.27        0.64      0.72 o
  12  18   1        0.00       -0.60      0.60 o
  13  18   1        0.01        0.15      0.69 o
   1  19   1       66.92       68.63      2.41 o
   2  19   1        0.12        0.09      0.59 o
   3  19   1        0.05        0.06      0.58 o
   4  19   1        1.67        1.49      0.53 o
   5  19   1        3.87        3.75      0.54 o
   6  19   1        8.46        8.68      0.49 o
   7  19   1       22.83       22.11      1.18 o
   8  19   1       17.93       17.94      1.71 o
   9  19   1        5.83        4.84      0.53 o
  10  19   1        2.57        3.00      0.51 o
  11  19   1        0.41        0.52      0.70 o
  12  19   1        0.35        0.11      0.48 o
   0  20   1       77.38       76.24      1.37 o
   1  20   1        0.31        0.69      0.61 o
   2  20   1        0.01        0.02      0.55 o
   3  20   1       15.74       16.75      0.62 o
   4  20   1        2.18        2.07      0.53 o
   5  20   1        5.01        5.81      0.54 o
   6  20   1       10.81       10.15      0.51 o
   7  20   1        5.74        5.22      0.44 o
   8  20   1        1.85        0.67      0.43 o
   9  20   1        0.03       -0.17      0.50 o
  10  20   1       25.51       23.53      1.87 o
  11  20   1        4.73        4.08      0.49 o
   1  21   1        0.21       -0.06      0.59 o
   2  21   1        0.73        0.90      0.56 o
   3  21   1        3.12        3.36      0.51 o
   4  21   1        0.01       -0.19      0.54 o
   5  21   1        0.39        0.59      0.47 o
   6  21   1        3.04        2.28      0.48 o
   7  21   1        0.11        0.13      0.49 o
   8  21   1        4.73        3.38      0.40 o
   9  21   1        4.20        3.65      0.48 o
  10  21   1        3.72        2.63      0.43 o
   0  22   1        2.05        1.80      0.71 o
   1  22   1       14.27       13.62      1.14 o
   2  22   1        0.14        0.09      0.46 o
   3  22   1       12.36       12.36      0.54 o
   4  22   1        0.63        0.56      0.43 o
   5  22   1        4.26        4.50      0.58 o
   6  22   1        9.61        8.29      0.55 o
   7  22   1        0.60        0.56      0.30 o
   8  22   1        0.32        0.05      0.35 o
   1  23   1       14.35       15.83      0.51 o
   2  23   1        1.37        1.40      0.46 o
   3  23   1        1.09        0.68      0.43 o
   4  23   1        5.49        4.71      0.51 o
   5  23   1        0.53        0.87      0.38 o
   1   0   2     3252.37     3519.37     18.47 o
   2   0   2    14668.74    14923.21    320.78 o
   3   0   2     5240.54     5130.17     26.31 o
   4   0   2       55.99       42.18      0.28 o
   5   0   2     3144.14     2933.89     14.65 o
   6   0   2        8.80        5.11      0.13 o
   7   0   2     5560.26     5249.13     29.30 o
   8   0   2     5296.04     5181.38     29.45 o
   9   0   2      720.27      670.94      4.42 o
  10   0   2     1701.91     1648.56     12.28 o
  11   0   2        0.08        1.44      0.57 o
  12   0   2      998.33      995.09     12.89 o
  13   0   2      551.65      560.96      8.60 o
  14   0   2      250.25      269.89      4.71 o
  15   0   2      303.81      352.93      7.23 o
  16   0   2       42.55       54.11      2.67 o
  17   0   2        6.51        6.94      1.67 o
  18   0   2        5.55        7.12      1.83 o
  19   0   2        4.38        3.66      1.75 o
  20   0   2       88.71       94.74      2.75 o
   1   1   2     2596.89     2309.70     18.89 o
   3   1   2     2174.91     2436.14     10.12 o
   4   1   2     5586.37     5652.06    243.94 o
   5   1   2      657.16      692.73      3.04 o
   6   1   2     7153.22     7324.77    124.20 o
   7   1   2     2648.29     2604.27      9.86 o
   8   1   2      322.12      300.68      2.37 o
   9   1   2      188.32      181.77      1.00 o
  10   1   2      212.78      196.11      2.25 o
  11   1   2        7.08       10.33      0.53 o
  12   1   2       94.61      102.09      3.42 o
  13   1   2       44.68       46.46      1.09 o
  14   1   2      140.86      156.06      2.46 o
  15   1   2       10.85       12.55      1.19 o
  16   1   2       84.22       99.08      2.56 o
  17   1   2       51.60       59.89      1.86 o
  18   1   2        5.96        6.30      1.10 o
  19   1   2      112.62      143.19      5.00 o
  20   1   2        8.75        8.68      1.04 o
   0   2   2     5569.09     5707.33     25.99 o
   1   2   2      783.66      727.36      2.38 o
   2   2   2    12900.71    13689.50    116.01 o
   3   2   2     5043.51     5356.39     18.11 o
   4   2   2     1188.19     1223.66      4.52 o
   5   2   2     3348.44     3453.47    105.37 o
   6   2   2        7.88        4.02      0.09 o
   7   2   2     2399.94     2338.61     26.03 o
   8   2   2     2159.43     2123.18      9.09 o
   9   2   2      730.70      689.24      3.16 o
  10   2   2     1515.33     1505.37      8.11 o
  11   2   2        0.23        0.60      0.40 o
  12   2   2      493.30      506.62     12.87 o
  13   2   2      179.90      183.65      3.78 o
  14   2   2       61.50       64.26      1.69 o
  15   2   2       79.52       79.67      1.67 o
  16   2   2       18.52       18.50      1.12 o
  17   2   2        0.23       -0.83      1.18 o
  18   2   2       28.15       32.50      1.66 o
  19   2   2        1.87        1.43      1.13 o
  20   2   2       40.18       43.91      1.56 o
   1   3   2     2477.43     2185.63      7.27 o
   2   3   2     2416.50     2213.43      7.07 o
   3   3   2     1556.58     1447.06      8.39 o
   4   3   2     6865.10     7813.65     26.30 o
   5   3   2      387.90      420.78      2.11 o
   6   3   2      708.44      755.24      3.23 o
   7   3   2      436.34      452.50      6.37 o
   8   3   2      481.07      495.07      6.32 o
   9   3   2      340.62      356.38      3.67 o
  10   3   2      118.23      113.67      1.70 o
  11   3   2       25.67       29.14      1.16 o
  12   3   2       46.88       45.73      1.90 o
  13   3   2       83.03       89.61      3.02 o
  14   3   2       69.87       78.75      1.70 o
  15   3   2       75.51       85.63      4.23 o
  16   3   2      126.51      150.55      2.69 o
  17   3   2      145.40      185.01      3.64 o
  18   3   2       29.82       29.78      1.23 o
  19   3   2       95.71      101.58      2.69 o
  20   3   2        1.75        2.01      0.99 o
   0   4   2       32.28       28.40      0.20 o
   1   4   2       93.69       84.16      0.34 o
   2   4   2     1455.93     1384.13      4.47 o
   3   4   2     1811.71     1699.86      8.38 o
   4   4   2     2058.25     2121.33      7.68 o
   5   4   2     1557.86     1614.43      5.73 o
   6   4   2       92.57       86.28      0.42 o
   7   4   2      115.68      125.73      0.66 o
   8   4   2      169.52      177.46      0.83 o
   9   4   2      523.74      507.42      3.73 o
  10   4   2     1286.53     1334.64      7.45 o
  11   4   2        4.94        4.00      0.50 o
  12   4   2      152.58      171.04      2.67 o
  13   4   2        0.39        0.55      0.94 o
  14   4   2        1.91        2.71      1.15 o
  15   4   2        2.21        3.82      1.24 o
  16   4   2        0.19        0.45      1.03 o
  17   4   2       34.19       37.13      1.26 o
  18   4   2       45.30       55.26      1.59 o
  19   4   2        1.63        1.30      0.78 o
  20   4   2        0.02       -0.08      0.94 o
   1   5   2      106.09      121.21      0.45 o
   2   5   2       19.59       24.77      0.30 o
   3   5   2      349.86      333.88      1.21 o
   4   5   2     1960.07     2082.41      7.27 o
   5   5   2      532.34      531.73      1.95 o
   6   5   2      174.40      135.53      1.06 o
   7   5   2      149.29      156.73      0.72 o
   8   5   2       97.38      114.24      0.58 o
   9   5   2      743.58      758.47      3.51 o
  10   5   2       26.88       29.44      0.45 o
  11   5   2      167.40      174.35      2.20 o
  12   5   2        1.09        0.82      0.93 o
  13   5   2        7.81        8.37      1.14 o
  14   5   2       61.94       71.26      1.77 o
  15   5   2       55.60       62.40      1.67 o
  16   5   2       80.93       92.30      5.18 o
  17   5   2       40.50       44.22      1.45 o
  18   5   2       43.94       50.82      1.91 o
  19   5   2       12.15       16.58      1.03 o
  20   5   2        9.23        8.84      0.84 o
   0   6   2       78.78       73.24      0.41 o
   1   6   2      210.98      194.40      0.69 o
   2   6   2      207.99      187.45      0.71 o
   3   6   2       36.86       29.82      0.20 o
   4   6   2      630.23      605.37      2.66 o
   5   6   2      738.56      694.23      2.41 o
   6   6   2       49.16       60.37      0.35 o
   7   6   2      181.08      187.48      1.00 o
   8   6   2       28.72       35.52      0.27 o
   9   6   2      126.14      122.36      2.58 o
  10   6   2      487.53      521.70      4.85 o
  11   6   2        4.87        4.36      0.63 o
  12   6   2      124.98      142.69      2.59 o
  13   6   2        0.64        0.47      0.83 o
  14   6   2        4.22        6.10      2.28 o
  15   6   2        1.53        1.55      1.02 o
  16   6   2        0.02       -0.67      1.06 o
  17   6   2       43.77       50.31      1.80 o
  18   6   2        4.38        4.63      1.24 o
  19   6   2        6.04        5.58      0.92 o
  20   6   2       10.42       10.10      1.10 o
   1   7   2       27.38       30.66      0.19 o
   2   7   2        1.48        1.87      0.12 o
   3   7   2      303.46      303.42      1.12 o
   4   7   2       26.76       19.38      0.18 o
   5   7   2       57.62       62.59      0.32 o
   6   7   2      267.56      209.77      0.83 o
   7   7   2        9.61        7.16      0.16 o
   8   7   2      226.34      195.86      0.86 o
   9   7   2       13.68       15.53      0.31 o
  10   7   2      528.44      527.32      3.50 o
  11   7   2        4.94        5.65      0.78 o
  12   7   2        3.05        2.30      0.91 o
  13   7   2       70.64       77.95      1.65 o
  14   7   2       54.35       63.77      2.76 o
  15   7   2        2.16        1.13      1.29 o
  16   7   2        3.73        3.62      1.37 o
  17   7   2        0.36        0.12      1.15 o
  18   7   2        9.86        9.87      1.47 o
  19   7   2        0.01       -0.31      0.96 o
   0   8   2      565.82      540.73      2.68 o
   1   8   2       58.02       54.20      0.28 o
   2   8   2      174.17      158.19      0.66 o
   3   8   2       71.25       66.94      0.35 o
   4   8   2      141.36      137.59      0.77 o
   5   8   2      533.43      536.31      1.95 o
   6   8   2      221.95      206.45      0.83 o
   7   8   2      891.63      883.04      3.55 o
   8   8   2        4.08        2.85      0.19 o
   9   8   2       16.29       15.45      0.36 o
  10   8   2        1.91        1.76      0.50 o
  11   8   2        3.98        4.63      0.69 o
  12   8   2       28.99       29.55      1.03 o
  13   8   2       13.56       15.65      1.18 o
  14   8   2        7.20        7.55      1.15 o
  15   8   2       44.90       51.19      3.22 o
  16   8   2       21.95       24.71      1.73 o
  17   8   2        8.59        9.63      1.27 o
  18   8   2        4.68        3.95      1.73 o
  19   8   2        5.19        5.50      1.01 o
   1   9   2      253.58      241.95      0.93 o
   2   9   2        0.17        1.08      0.14 o
   3   9   2       97.99       94.86      0.47 o
   4   9   2      401.85      390.37      1.49 o
   5   9   2      142.23      146.45      0.64 o
   6   9   2      124.73      102.13      0.50 o
   7   9   2      345.61      337.15      3.05 o
   8   9   2      859.35      853.36     13.08 o
   9   9   2      418.48      424.99      2.49 o
  10   9   2      501.38      510.93      4.43 o
  11   9   2       72.26       73.82      1.28 o
  12   9   2        5.96        8.08      0.88 o
  13   9   2       17.43       20.62      1.57 o
  14   9   2        1.11        0.05      1.34 o
  15   9   2        0.53       -1.01      1.62 o
  16   9   2        3.56        3.64      1.26 o
  17   9   2        0.10        1.09      0.96 o
  18   9   2        1.26        1.83      1.09 o
  19   9   2        0.74        1.52      0.97 o
   0  10   2        1.73        2.58      0.23 o
   1  10   2       46.16       47.76      0.30 o
   2  10   2        7.20        8.64      0.36 o
   3  10   2       13.38       11.73      0.20 o
   4  10   2       18.74       16.47      0.22 o
   5  10   2      149.87      163.54      0.71 o
   6  10   2      252.71      256.69      1.04 o
   7  10   2      393.07      404.87      4.76 o
   8  10   2       72.21       70.03      0.58 o
   9  10   2        4.74        5.24      0.45 o
  10  10   2       65.60       68.67      1.40 o
  11  10   2        0.01       -0.16      0.81 o
  12  10   2        3.49        2.95      0.96 o
  13  10   2        2.67        3.19      1.44 o
  14  10   2        6.44        6.26      1.48 o
  15  10   2       13.80       12.19      1.21 o
  16  10   2        7.87        6.19      1.18 o
  17  10   2        0.82        0.42      1.22 o
  18  10   2       16.56       16.59      1.32 o
   1  11   2       29.81       29.91      0.63 o
   2  11   2      131.57      128.46      0.62 o
   3  11   2       82.08       79.13      0.44 o
   4  11   2      315.33      313.26      1.26 o
   5  11   2       86.93       83.30      0.61 o
   6  11   2      207.83      211.70      1.08 o
   7  11   2        0.00       -0.13      0.25 o
   8  11   2      646.53      640.95      7.69 o
   9  11   2       51.26       53.94      0.86 o
  10  11   2       69.70       74.44      1.32 o
  11  11   2        2.49        2.36      0.92 o
  12  11   2       54.48       56.07      1.68 o
  13  11   2       10.91       10.42      1.53 o
  14  11   2       33.47       32.67      1.57 o
  15  11   2        0.06        0.70      1.35 o
  16  11   2        0.05        0.64      1.08 o
  17  11   2        0.55       -0.80      1.11 o
  18  11   2        4.18        4.03      0.99 o
   0  12   2      389.24      402.92      2.34 o
   1  12   2      161.76      163.18      0.94 o
   2  12   2       37.06       34.28      0.31 o
   3  12   2        0.08        0.83      0.23 o
   4  12   2      136.40      140.82      0.71 o
   5  12   2        1.03        1.13      0.28 o
   6  12   2       21.99       26.02      0.61 o
   7  12   2        6.31        6.61      0.34 o
   8  12   2       79.47       74.88      0.77 o
   9  12   2        0.34        0.95      0.55 o
  10  12   2        6.16        5.84      0.84 o
  11  12   2        2.70        3.99      0.93 o
  12  12   2       21.31       20.04      1.88 o
  13  12   2       14.86       16.45      1.48 o
  14  12   2        0.69        1.00      1.51 o
  15  12   2        6.22        5.88      1.40 o
  16  12   2        7.25        8.15      1.02 o
  17  12   2        0.74       -0.19      0.87 o
  18  12   2       19.93       20.15      1.11 o
   1  13   2       39.45       41.48      0.41 o
   2  13   2      218.13      222.47      1.05 o
   3  13   2       61.65       61.64      0.49 o
   4  13   2      224.10      233.12      2.05 o
   5  13   2      244.49      248.27      2.31 o
   6  13   2      277.29      292.26      1.70 o
   7  13   2       62.36       63.68      0.67 o
   8  13   2      172.38      180.30      1.99 o
   9  13   2        3.35        4.03      0.61 o
  10  13   2        3.21        3.02      0.71 o
  11  13   2        1.70        3.76      0.99 o
  12  13   2        8.00        9.14      1.21 o
  13  13   2       95.08      100.04      2.52 o
  14  13   2       43.88       42.38      2.01 o
  15  13   2       12.16       12.66      1.15 o
  16  13   2        1.25        1.34      0.99 o
  17  13   2        3.27        2.64      0.83 o
   0  14   2      164.98      170.01      1.91 o
   1  14   2       16.74       16.03      0.45 o
   2  14   2        0.13        0.32      0.48 o
   3  14   2        0.70        0.85      0.42 o
   4  14   2        0.93        1.22      0.39 o
   5  14   2       44.65       47.17      0.63 o
   6  14   2       52.28       54.07      0.63 o
   7  14   2       80.55       78.87      0.78 o
   8  14   2       76.58       75.62      2.67 o
   9  14   2        2.87        2.68      0.55 o
  10  14   2       15.57       14.33      0.78 o
  11  14   2        4.03        4.48      0.91 o
  12  14   2       23.26       23.24      1.23 o
  13  14   2       37.42       37.22      1.41 o
  14  14   2        0.66        1.77      0.94 o
  15  14   2       19.57       21.10      1.89 o
  16  14   2        6.89        7.93      0.91 o
   1  15   2      200.59      211.10      1.73 o
   2  15   2       22.35       23.46      0.56 o
   3  15   2       47.05       50.20      0.73 o
   4  15   2      111.38      120.92      1.16 o
   5  15   2        0.97        1.03      0.43 o
   6  15   2      127.88      130.86      3.87 o
   7  15   2       24.53       24.71      0.63 o
   8  15   2       15.50       16.26      0.54 o
   9  15   2       63.41       58.80      2.72 o
  10  15   2        4.42        4.68      0.70 o
  11  15   2      136.54      164.13      3.43 o
  12  15   2       42.35       43.54      1.31 o
  13  15   2       86.50       93.99      5.09 o
  14  15   2       11.83       12.36      1.06 o
  15  15   2       28.50       26.31      1.14 o
  16  15   2        5.09        4.44      0.74 o
   0  16   2       23.25       23.84      0.86 o
   1  16   2       11.93       12.26      0.56 o
   2  16   2       99.28      105.01      1.55 o
   3  16   2       37.15       40.11      0.72 o
   4  16   2       78.08       78.37      1.07 o
   5  16   2       48.28       51.19      1.17 o
   6  16   2       74.45       76.54      1.74 o
   7  16   2        7.96        7.66      0.47 o
   8  16   2       22.67       23.46      0.60 o
   9  16   2        1.73        1.72      0.59 o
  10  16   2       28.55       27.89      0.96 o
  11  16   2       38.95       38.36      1.25 o
  12  16   2        2.05        2.01      0.81 o
  13  16   2       15.79       15.51      1.16 o
  14  16   2        0.07        0.07      0.89 o
  15  16   2        7.25        6.49      0.76 o
   1  17   2      800.93      856.90     16.59 o
   2  17   2        4.24        5.39      0.96 o
   3  17   2      258.22      286.82      2.88 o
   4  17   2       24.85       26.32      0.65 o
   5  17   2        1.54        0.88      0.56 o
   6  17   2       40.01       39.82      1.27 o
   7  17   2       41.03       40.10      1.24 o
   8  17   2        0.03        0.60      0.50 o
   9  17   2       80.47       78.59      1.89 o
  10  17   2        0.00       -0.35      0.62 o
  11  17   2      139.10      155.70      6.44 o
  12  17   2       71.69       73.52      2.31 o
  13  17   2        3.08        3.00      0.76 o
  14  17   2        1.93        1.21      0.79 o
   0  18   2       46.94       49.56      1.05 o
   1  18   2        3.32        4.78      0.64 o
   2  18   2      149.78      157.32      1.59 o
   3  18   2       62.93       67.31      0.96 o
   4  18   2       12.03       13.40      0.58 o
   5  18   2       42.24       45.32      0.98 o
   6  18   2        1.66        2.44      0.49 o
   7  18   2        0.21        0.13      0.37 o
   8  18   2        1.04        1.05      0.48 o
   9  18   2       22.28       24.11      0.76 o
  10  18   2        5.98        6.01      0.69 o
  11  18   2       36.59       35.68      0.96 o
  12  18   2        0.26       -0.25      0.61 o
  13  18   2        3.84        3.11      0.69 o
   1  19   2      464.47      477.69      4.89 o
   2  19   2        0.13        0.37      1.03 o
   3  19   2      128.80      131.58      1.42 o
   4  19   2        2.47        2.49      0.56 o
   5  19   2       14.25       13.78      0.54 o
   6  19   2       23.13       22.76      0.60 o
   7  19   2        3.59        3.51      0.45 o
   8  19   2        1.39        0.65      0.46 o
   9  19   2       20.46       18.99      0.67 o
  10  19   2        1.08        1.15      0.50 o
  11  19   2       34.63       35.36      2.21 o
  12  19   2       12.26       12.92      0.67 o
   0  20   2       34.58       36.98      1.07 o
   1  20   2        2.90        3.22      0.60 o
   2  20   2        9.69       10.35      0.52 o
   3  20   2       12.86       12.59      0.62 o
   4  20   2        1.28        1.10      0.53 o
   5  20   2       18.80       18.96      0.57 o
   6  20   2        4.20        3.39      0.44 o
   7  20   2        1.74        1.97      0.42 o
   8  20   2        4.46        4.39      0.44 o
   9  20   2       27.73       27.40      0.76 o
  10  20   2        3.62        2.15      0.47 o
  11  20   2       14.99       13.55      0.55 o
   1  21   2       16.04       17.49      0.63 o
   2  21   2       11.19       10.56      0.69 o
   3  21   2        0.12       -0.17      0.51 o
   4  21   2        5.04        4.60      0.50 o
   5  21   2        6.07        5.68      0.47 o
   6  21   2       11.15       12.21      0.54 o
   7  21   2        0.00       -0.01      0.31 o
   8  21   2        0.43        0.01      0.40 o
   9  21   2        6.51        5.09      0.50 o
  10  21   2        6.01        5.09      0.50 o
   0  22   2       16.46       16.54      0.83 o
   1  22   2        1.16        0.92      0.46 o
   2  22   2        0.58        0.80      0.45 o
   3  22   2        1.92        2.04      0.49 o
   4  22   2        8.64        6.54      0.46 o
   5  22   2        0.61        0.63      0.44 o
   6  22   2        0.85        0.84      0.40 o
   7  22   2        0.03        0.16      0.26 o
   8  22   2        2.39        1.66      0.30 o
   1  23   2        1.55        1.12      0.48 o
   2  23   2        5.05        4.31      0.51 o
   3  23   2        3.22        2.46      0.48 o
   4  23   2       15.39       13.89      0.50 o
   5  23   2        4.81        3.91      0.44 o
   1   1   3     4326.03     4798.05     15.64 o
   2   1   3      755.75      643.13      2.99 o
   3   1   3      448.28      445.56      5.93 o
   4   1   3        4.44        6.95      0.08 o
   5   1   3      738.92      802.47      3.30 o
   6   1   3      426.85      377.24      1.81 o
   7   1   3       25.65       21.28      0.44 o
   8   1   3       45.59       43.97      0.30 o
   9   1   3      180.09      174.37      1.27 o
  10   1   3      167.00      166.76      1.50 o
  11   1   3      142.70      135.08      1.21 o
  12   1   3        1.83        2.48      0.69 o
  13   1   3       19.94       19.65      0.96 o
  14   1   3       61.83       69.45      1.84 o
  15   1   3        0.70        0.75      0.93 o
  16   1   3       16.76       15.60      1.05 o
  17   1   3        0.34        0.50      1.29 o
  18   1   3        2.25        2.49      1.30 o
  19   1   3        0.08       -1.53      1.53 o
  20   1   3        0.24       -0.61      0.93 o
   0   2   3     2390.01     2522.76     10.73 o
   1   2   3      708.44      699.80      2.27 o
   2   2   3     9237.65    11162.61     56.09 o
   3   2   3     1572.16     1639.51      5.69 o
   4   2   3        6.89        9.60      0.09 o
   5   2   3       21.33       28.40      0.47 o
   6   2   3       14.20        9.77      0.66 o
   7   2   3      330.70      306.41      1.49 o
   8   2   3       38.09       31.83      0.23 o
   9   2   3       42.16       40.98      0.33 o
  10   2   3       56.64       54.50      0.62 o
  11   2   3       50.03       47.52      2.04 o
  12   2   3       25.12       29.56      0.97 o
  13   2   3      154.14      164.94      2.52 o
  14   2   3        0.77        1.43      1.05 o
  15   2   3       40.60       40.60      1.32 o
  16   2   3       11.76       13.76      1.94 o
  17   2   3       53.28       57.51      1.60 o
  18   2   3        3.23        3.92      1.22 o
  19   2   3        0.00       -0.01      1.13 o
  20   2   3       10.40       13.27      1.15 o
   1   3   3     1490.43     1441.53      4.60 o
   2   3   3      141.82      121.71      0.45 o
   3   3   3      442.44      484.32      1.71 o
   4   3   3       93.92      101.10      0.43 o
   5   3   3     1128.35     1266.77      4.60 o
   6   3   3      798.61      735.65      3.79 o
   7   3   3      421.89      373.58      1.58 o
   8   3   3      290.44      277.37      1.33 o
   9   3   3       31.36       34.73      0.31 o
  10   3   3      333.49      314.19      1.91 o
  11   3   3       36.59       33.88      0.63 o
  12   3   3        1.18        1.89      0.84 o
  13   3   3        1.82        2.20      1.04 o
  14   3   3      176.27      212.27      4.15 o
  15   3   3       62.52       65.27      1.62 o
  16   3   3       14.40       14.63      1.14 o
  17   3   3       12.60       11.93      1.02 o
  18   3   3        0.32       -0.23      1.09 o
  19   3   3        3.47        2.76      1.09 o
  20   3   3        0.00        0.24      0.96 o
   0   4   3     1321.48     1058.82      4.54 o
   1   4   3       93.89      114.35      0.81 o
   2   4   3     1778.70     1958.87      6.22 o
   3   4   3     1373.29     1402.30      4.62 o
   4   4   3       25.79       31.06      0.20 o
   5   4   3      109.28      113.19      0.49 o
   6   4   3      236.53      171.49      0.93 o
   7   4   3        0.65        1.15      0.11 o
   8   4   3      132.49      109.81      0.57 o
   9   4   3        1.93        2.25      0.20 o
  10   4   3      177.89      177.32      1.30 o
  11   4   3       45.30       44.53      0.76 o
  12   4   3       94.18       95.78      1.72 o
  13   4   3      156.46      172.81      5.12 o
  14   4   3        1.12        1.16      1.02 o
  15   4   3       53.27       61.42      2.62 o
  16   4   3       12.52       13.32      1.32 o
  17   4   3        5.00        5.97      1.20 o
  18   4   3       43.81       44.49      1.33 o
  19   4   3        2.71        3.32      0.91 o
  20   4   3       13.98       15.45      1.19 o
   1   5   3      100.61       89.12      0.35 o
   2   5   3        4.78        8.30      0.13 o
   3   5   3     1192.35     1112.01      3.59 o
   4   5   3     1352.04     1273.26      4.27 o
   5   5   3      112.08      113.82      0.63 o
   6   5   3      168.13      145.48      3.12 o
   7   5   3      338.76      303.32      1.43 o
   8   5   3      437.58      387.13      4.17 o
   9   5   3      316.87      304.41      1.57 o
  10   5   3       13.74       16.99      0.63 o
  11   5   3      163.03      165.70      1.98 o
  12   5   3        8.07        8.83      0.88 o
  13   5   3       14.82       15.05      1.08 o
  14   5   3       33.35       36.73      1.30 o
  15   5   3       84.46      100.88      2.22 o
  16   5   3       54.22       59.81      2.02 o
  17   5   3        3.15        4.48      1.09 o
  18   5   3       20.96       20.91      1.17 o
  19   5   3        0.09       -0.08      0.89 o
  20   5   3        2.58        2.17      1.78 o
   0   6   3       36.37       22.92      0.21 o
   1   6   3       20.14       19.88      0.23 o
   2   6   3     1391.02     1199.54      4.15 o
   3   6   3      259.03      244.56      0.89 o
   4   6   3        5.54        5.37      0.15 o
   5   6   3       84.32       82.54      0.39 o
   6   6   3      434.61      385.04      2.69 o
   7   6   3      282.70      284.22      2.27 o
   8   6   3      413.55      402.87      4.57 o
   9   6   3       63.69       63.50      0.48 o
  10   6   3     1186.09     1221.93      7.29 o
  11   6   3        0.97       -0.19      0.71 o
  12   6   3      121.62      121.06      2.48 o
  13   6   3       29.57       28.21      1.32 o
  14   6   3       11.13       14.22      1.25 o
  15   6   3       18.12       20.45      1.32 o
  16   6   3       24.49       26.83      1.36 o
  17   6   3       33.27       31.46      3.44 o
  18   6   3       89.27       95.62      3.23 o
  19   6   3        4.23        5.62      1.12 o
  20   6   3       13.27       11.76      0.87 o
   1   7   3      378.84      336.62      1.18 o
   2   7   3      707.12      621.78      2.15 o
   3   7   3     2830.39     2643.96      8.54 o
   4   7   3     2127.12     1985.87      6.56 o
   5   7   3      493.00      459.51      1.62 o
   6   7   3      554.46      527.72      1.91 o
   7   7   3       60.89       65.59      0.36 o
   8   7   3      216.07      199.44      1.22 o
   9   7   3      213.48      214.86      1.17 o
  10   7   3      236.35      254.10      1.80 o
  11   7   3       48.44       50.87      1.12 o
  12   7   3       45.63       44.68      1.30 o
  13   7   3        0.76        1.12      0.93 o
  14   7   3        6.37        7.79      1.30 o
  15   7   3        1.98        1.87      1.10 o
  16   7   3      206.21      205.92     13.34 o
  17   7   3       16.43       18.17      1.41 o
  18   7   3       38.78       51.01      1.81 o
  19   7   3       12.84       15.25      1.28 o
   0   8   3      629.44      558.15      2.67 o
   1   8   3      294.98      269.01      1.29 o
   2   8   3     2818.54     2649.80      8.96 o
   3   8   3       47.78       44.44      0.27 o
   4   8   3       33.00       30.67      0.30 o
   5   8   3       52.88       59.89      0.33 o
   6   8   3       46.40       45.02      0.47 o
   7   8   3       39.31       31.85      0.26 o
   8   8   3      909.58      941.79      3.54 o
   9   8   3       29.65       30.27      0.44 o
  10   8   3      978.09     1023.30     16.59 o
  11   8   3        0.05       -0.81      0.89 o
  12   8   3      160.43      161.17      2.25 o
  13   8   3       22.13       23.35      1.36 o
  14   8   3        0.37        1.63      1.12 o
  15   8   3       17.35       18.38      1.36 o
  16   8   3       61.32       63.61      2.76 o
  17   8   3       38.19       43.21      2.81 o
  18   8   3       29.14       39.32      1.58 o
  19   8   3        0.78        0.05      1.01 o
   1   9   3      153.41      153.96      0.62 o
   2   9   3     2337.49     2224.07      7.33 o
   3   9   3      263.36      261.43      1.03 o
   4   9   3     1888.82     1835.81      6.26 o
   5   9   3       33.70       35.41      0.27 o
   6   9   3     2060.72     2078.70     13.17 o
   7   9   3        0.01        0.76      0.21 o
   8   9   3       43.35       46.00      1.42 o
   9   9   3      204.63      197.09      2.62 o
  10   9   3       14.47       15.87      1.78 o
  11   9   3       11.04       10.25      0.83 o
  12   9   3       78.02       75.77      1.72 o
  13   9   3       39.81       39.94      1.77 o
  14   9   3       65.69       69.77      3.77 o
  15   9   3       16.06       14.59      1.50 o
  16   9   3      103.77      100.55      2.43 o
  17   9   3        4.01        3.71      0.99 o
  18   9   3        8.72        9.12      1.31 o
  19   9   3        3.98        3.28      0.84 o
   0  10   3     1557.20     1478.00      6.88 o
   1  10   3      359.59      348.47      1.36 o
   2  10   3      989.81      971.48      3.40 o
   3  10   3      141.46      147.97      0.66 o
   4  10   3      106.76      106.98      0.53 o
   5  10   3      613.59      634.54      2.32 o
   6  10   3        3.98        4.62      0.28 o
   7  10   3      162.46      166.92      0.88 o
   8  10   3      901.96      959.51      4.39 o
   9  10   3       15.20       14.69      0.49 o
  10  10   3      313.99      317.70      6.39 o
  11  10   3       37.05       36.02      1.18 o
  12  10   3      186.85      195.10      2.86 o
  13  10   3       72.12       72.73      2.09 o
  14  10   3       16.07       17.60      3.04 o
  15  10   3       36.45       37.69      1.56 o
  16  10   3       40.11       37.71      3.16 o
  17  10   3        7.84        7.30      1.16 o
  18  10   3        0.15        0.43      0.99 o
   1  11   3       26.64       26.61      0.26 o
   2  11   3     1768.18     1752.03      6.03 o
   3  11   3      138.26      140.14      0.65 o
   4  11   3     1417.89     1430.30      4.94 o
   5  11   3      169.68      165.68      0.78 o
   6  11   3     1558.69     1603.22      6.24 o
   7  11   3      196.35      202.88      1.10 o
   8  11   3       35.03       33.72      1.11 o
   9  11   3      186.95      186.68      4.27 o
  10  11   3       35.04       32.40      2.28 o
  11  11   3       57.78       57.77      4.66 o
  12  11   3       64.20       62.62      1.69 o
  13  11   3       56.68       61.61      1.94 o
  14  11   3      117.25      118.16      3.22 o
  15  11   3        5.06        6.95      1.29 o
  16  11   3       15.37       17.16      1.35 o
  17  11   3        0.16        0.59      1.26 o
  18  11   3        1.06       -0.04      0.96 o
   0  12   3     1043.23     1046.39      5.15 o
   1  12   3       33.08       33.09      0.30 o
   2  12   3      402.10      404.39      1.56 o
   3  12   3      278.78      296.11      1.22 o
   4  12   3      230.12      239.97      1.07 o
   5  12   3      619.50      649.86      2.78 o
   6  12   3        0.85        1.22      0.31 o
   7  12   3      259.13      266.42      2.23 o
   8  12   3      223.19      225.44      1.60 o
   9  12   3       13.91       14.71      0.81 o
  10  12   3      134.52      143.69      7.15 o
  11  12   3       31.98       32.85      1.33 o
  12  12   3       94.31      103.57      5.63 o
  13  12   3       16.62       18.01      1.41 o
  14  12   3       14.56       17.39      1.81 o
  15  12   3       13.92       13.91      1.69 o
  16  12   3        0.66        0.72      0.93 o
  17  12   3        3.22        2.66      0.81 o
  18  12   3        1.08        0.25      0.69 o
   1  13   3      299.32      312.08      1.42 o
   2  13   3      134.60      141.61      0.76 o
   3  13   3        3.86        4.71      0.32 o
   4  13   3      465.96      488.12      2.31 o
   5  13   3       15.42       15.79      0.38 o
   6  13   3      119.96      116.97      0.88 o
   7  13   3       23.05       23.25      0.48 o
   8  13   3      100.83       99.18      1.01 o
   9  13   3       19.27       19.17      0.70 o
  10  13   3        1.81        2.07      0.82 o
  11  13   3       83.65       82.26      1.79 o
  12  13   3       15.00       12.79      1.13 o
  13  13   3        2.73        0.40      1.54 o
  14  13   3       45.54       47.82      1.57 o
  15  13   3       21.50       21.99      1.21 o
  16  13   3       10.35       11.96      1.11 o
  17  13   3       23.37       25.71      1.29 o
   0  14   3      302.66      311.56      3.23 o
   1  14   3       28.18       27.88      0.58 o
   2  14   3      231.04      233.82      1.59 o
   3  14   3      190.88      199.39      1.37 o
   4  14   3      210.31      226.93      1.47 o
   5  14   3      223.95      225.12      1.73 o
   6  14   3       18.32       17.79      0.46 o
   7  14   3      100.50      100.62      0.96 o
   8  14   3        2.05        1.69      0.46 o
   9  14   3        7.35        8.07      0.85 o
  10  14   3      124.05      140.36      2.35 o
  11  14   3        1.34        1.13      0.94 o
  12  14   3       23.12       23.74      1.20 o
  13  14   3       17.64       15.86      1.02 o
  14  14   3        1.15        1.64      0.98 o
  15  14   3        0.10        0.00      0.74 o
  16  14   3        6.06        6.17      0.93 o
   1  15   3       72.64       73.69      0.83 o
   2  15   3       31.88       31.92      0.83 o
   3  15   3        5.69        6.30      0.49 o
   4  15   3       31.05       35.19      0.64 o
   5  15   3        3.21        3.05      0.43 o
   6  15   3       35.17       38.55      0.58 o
   7  15   3        9.73        9.49      0.47 o
   8  15   3       77.38       81.05      2.41 o
   9  15   3       38.87       35.31      0.80 o
  10  15   3       13.13       13.79      0.74 o
  11  15   3      164.66      180.23      6.40 o
  12  15   3        0.21        0.39      0.99 o
  13  15   3        2.00        0.34      0.95 o
  14  15   3        9.23        7.57      1.04 o
  15  15   3        8.52        8.43      0.81 o
  16  15   3       20.23       20.06      0.88 o
   0  16   3       15.87       16.01      0.80 o
   1  16   3       10.27       11.42      0.61 o
   2  16   3       20.74       20.42      0.67 o
   3  16   3       60.04       65.80      1.60 o
   4  16   3       63.34       67.96      0.89 o
   5  16   3       58.40       56.92      0.84 o
   6  16   3        1.61        1.22      0.46 o
   7  16   3       33.59       34.55      1.64 o
   8  16   3        0.39       -0.24      0.47 o
   9  16   3       14.22       12.90      1.04 o
  10  16   3       52.04       51.08      1.05 o
  11  16   3       18.46       17.35      1.21 o
  12  16   3        6.74        6.46      0.90 o
  13  16   3       23.75       23.30      1.08 o
  14  16   3        0.04        0.32      0.85 o
  15  16   3        0.58        0.42      0.77 o
   1  17   3       16.75       16.58      0.63 o
   2  17   3        2.96        3.03      0.52 o
   3  17   3       23.72       24.50      0.69 o
   4  17   3        0.53        0.93      0.56 o
   5  17   3        3.58        4.35      0.54 o
   6  17   3        5.71        7.19      0.46 o
   7  17   3       16.37       16.01      0.53 o
   8  17   3        0.03       -0.15      0.53 o
   9  17   3       55.62       50.44      3.78 o
  10  17   3        0.01       -0.13      0.72 o
  11  17   3       71.54       71.12      2.47 o
  12  17   3        1.14        0.79      0.72 o
  13  17   3        6.95        6.70      0.98 o
  14  17   3        5.09        4.54      0.79 o
   0  18   3        6.92        7.81      0.72 o
   1  18   3       15.34       15.07      0.79 o
   2  18   3        8.76        9.52      0.60 o
   3  18   3       18.72       18.22      0.73 o
   4  18   3        2.82        2.23      0.52 o
   5  18   3       33.22       31.77      0.82 o
   6  18   3       12.70       11.18      0.51 o
   7  18   3       16.17       15.58      0.98 o
   8  18   3        9.53        8.55      0.51 o
   9  18   3        1.13        1.14      0.54 o
  10  18   3        0.25        0.32      0.64 o
  11  18   3        7.12        6.76      0.70 o
  12  18   3        0.60        0.57      0.53 o
  13  18   3        0.73        0.25      0.67 o
   1  19   3        0.35       -0.20      0.74 o
   2  19   3       80.67       76.23      2.23 o
   3  19   3        2.48        2.20      0.54 o
   4  19   3        5.34        3.92      0.54 o
   5  19   3       21.04       21.44      0.57 o
   6  19   3       11.48       10.57      0.53 o
   7  19   3        6.60        6.10      0.47 o
   8  19   3       35.62       30.52      0.73 o
   9  19   3        0.03       -0.61      0.61 o
  10  19   3       12.35       11.69      0.62 o
  11  19   3        4.83        4.12      0.60 o
  12  19   3        0.70        0.81      0.46 o
   0  20   3       26.39       26.09      0.95 o
   1  20   3       23.44       23.67      1.49 o
   2  20   3        8.48        9.50      0.55 o
   3  20   3        3.41        3.43      0.56 o
   4  20   3        6.70        6.93      0.53 o
   5  20   3        6.99        5.94      0.48 o
   6  20   3        5.53        4.87      0.49 o
   7  20   3        0.06       -0.17      0.39 o
   8  20   3        3.23        2.99      0.44 o
   9  20   3        0.01       -0.50      0.50 o
  10  20   3        4.38        3.51      0.47 o
  11  20   3        0.58        0.62      0.44 o
   1  21   3        0.00       -0.09      0.50 o
   2  21   3       11.64       11.57      0.62 o
   3  21   3       10.80       10.63      0.58 o
   4  21   3        1.65        1.56      0.45 o
   5  21   3        4.88        5.07      0.65 o
   6  21   3        0.92        0.70      0.45 o
   7  21   3        3.87        3.82      0.61 o
   8  21   3       19.50       16.81      0.55 o
   9  21   3        0.35       -0.02      0.42 o
  10  21   3        1.77        1.75      0.40 o
   0  22   3       35.80       35.95      1.28 o
   1  22   3        1.08        1.20      0.51 o
   2  22   3        3.60        3.93      0.55 o
   3  22   3        0.94        0.90      0.50 o
   4  22   3       16.11       15.71      1.34 o
   5  22   3        9.00        8.52      0.48 o
   6  22   3        1.63        1.15      0.37 o
   7  22   3       18.09       16.59      0.46 o
   8  22   3        0.90        0.29      0.28 o
   1  23   3       11.27       11.52      0.61 o
   2  23   3       13.36       11.78      0.54 o
   3  23   3        0.48        0.32      0.49 o
   4  23   3        4.61        3.52      0.49 o
   5  23   3        0.55        0.36      0.34 o
   0   0   4      511.59      532.52      3.22 o
   1   0   4     6837.15     7589.69     54.64 o
   2   0   4     3450.91     3755.97     16.34 o
   4   0   4      292.47      297.06      1.52 o
   5   0   4     7442.59     7636.60     40.34 o
   6   0   4       39.54       46.49      0.34 o
   7   0   4     3137.25     3101.30     16.20 o
   8   0   4       36.91       31.38      0.38 o
   9   0   4      133.27      126.71      1.04 o
  10   0   4       20.51       20.22      0.50 o
  11   0   4      217.98      216.16      2.56 o
  12   0   4       85.44       87.93      1.96 o
  13   0   4      598.22      657.00     10.54 o
  14   0   4      230.56      252.84      5.65 o
  15   0   4      483.18      512.78      9.67 o
  16   0   4      133.13      158.22      4.25 o
  17   0   4       99.37      108.02      3.72 o
  18   0   4        2.09        2.32      1.78 o
  19   0   4        5.80        6.59      1.65 o
  20   0   4       12.95       12.27      1.59 o
   2   1   4      416.48      447.50      1.62 o
   3   1   4      172.61      146.88      0.64 o
   4   1   4       82.58       96.99      0.50 o
   5   1   4       55.66       85.43      0.47 o
   6   1   4      608.07      619.02      6.74 o
   7   1   4      508.18      527.87      2.36 o
   8   1   4     2423.19     2416.47     15.21 o
   9   1   4     1234.54     1198.94      5.27 o
  10   1   4      198.40      195.30      2.84 o
  11   1   4      153.79      150.47      3.19 o
  12   1   4        4.73        3.72      0.74 o
  13   1   4      196.72      201.94      6.54 o
  14   1   4      351.16      383.93      7.35 o
  15   1   4      202.97      229.31      3.87 o
  16   1   4       38.96       47.97      3.17 o
  17   1   4       43.17       44.70      1.74 o
  18   1   4       13.17       14.06      1.34 o
  19   1   4       34.13       34.81      3.25 o
  20   1   4        1.14        1.49      0.97 o
   0   2   4     3815.64     4082.28     17.22 o
   1   2   4     2137.89     1899.37      7.04 o
   2   2   4      362.43      412.84      1.42 o
   3   2   4     2765.41     2598.90      8.80 o
   4   2   4      140.97      144.95      0.63 o
   5   2   4     5038.73     5133.80    168.57 o
   6   2   4       65.72       80.18      0.43 o
   7   2   4      844.16      852.67      3.61 o
   8   2   4        0.01        1.29      0.18 o
   9   2   4       24.88       23.49      0.31 o
  10   2   4        0.08        1.05      0.39 o
  11   2   4      200.63      208.86      1.64 o
  12   2   4        6.02        6.94      0.71 o
  13   2   4      261.42      282.54      4.76 o
  14   2   4       15.54       16.55      1.03 o
  15   2   4      282.48      310.47      4.19 o
  16   2   4        2.91        2.35      1.04 o
  17   2   4      197.31      241.19      6.69 o
  18   2   4       20.67       26.09      1.48 o
  19   2   4       10.12       10.67      1.13 o
  20   2   4       11.89       13.08      1.24 o
   1   3   4       58.11       75.83      0.70 o
   2   3   4      938.92      954.31      3.21 o
   3   3   4      866.51      769.51      2.68 o
   4   3   4     1440.82     1555.84      5.47 o
   5   3   4       76.37       98.47      0.44 o
   6   3   4      763.10      869.81      3.35 o
   7   3   4      240.33      285.17      3.77 o
   8   3   4      223.38      242.52      1.83 o
   9   3   4     1690.11     1670.78     16.68 o
  10   3   4       31.59       29.97      0.95 o
  11   3   4     1621.69     1653.59     15.54 o
  12   3   4        3.81        5.42      0.76 o
  13   3   4       20.19       22.30      1.20 o
  14   3   4        0.06       -0.61      0.94 o
  15   3   4       34.56       39.39      1.52 o
  16   3   4        0.26       -0.02      1.25 o
  17   3   4       65.39       67.52      7.85 o
  18   3   4        2.56        3.20      0.92 o
  19   3   4       12.08       14.92      1.28 o
  20   3   4        6.90        7.18      1.03 o
   0   4   4      536.57      527.45      2.40 o
   1   4   4        1.06        1.41      0.21 o
   2   4   4     3009.77     3168.91      9.99 o
   3   4   4    13010.11    13974.94     91.53 o
   4   4   4       25.40       19.46      0.15 o
   5   4   4     2180.08     2154.66      9.83 o
   6   4   4      223.91      218.65      0.92 o
   7   4   4       20.16       30.18      0.21 o
   8   4   4      385.02      381.14      3.91 o
   9   4   4       69.70       70.04      0.46 o
  10   4   4      102.17      100.72      1.15 o
  11   4   4       30.36       32.77      0.89 o
  12   4   4        7.04        7.05      0.84 o
  13   4   4        0.83        1.44      0.84 o
  14   4   4       57.10       62.26      2.57 o
  15   4   4       65.80       68.53      1.64 o
  16   4   4       81.81       90.58      2.15 o
  17   4   4      239.54      253.28      3.60 o
  18   4   4       28.61       29.24      1.09 o
  19   4   4       19.24       19.06      1.58 o
  20   4   4        3.68        1.17      0.79 o
   1   5   4      585.69      639.37      2.10 o
   2   5   4     1193.29     1245.27      3.94 o
   3   5   4     1422.14     1262.06      4.09 o
   4   5   4      764.01      804.10      2.73 o
   5   5   4      704.34      652.11      2.33 o
   6   5   4      363.68      424.59      1.74 o
   7   5   4        9.03       17.12      0.23 o
   8   5   4       75.04       63.12      0.84 o
   9   5   4      465.88      482.11      2.33 o
  10   5   4        0.23        1.26      0.33 o
  11   5   4     1113.13     1156.96      8.06 o
  12   5   4       26.77       28.29      0.93 o
  13   5   4       58.26       64.08      1.79 o
  14   5   4       71.00       77.57      3.18 o
  15   5   4       23.52       25.10      1.22 o
  16   5   4        2.78        2.29      1.28 o
  17   5   4      121.01      137.36      5.59 o
  18   5   4        0.41        0.56      1.03 o
  19   5   4       15.02       19.01      1.14 o
  20   5   4        7.39        7.08      0.76 o
   0   6   4      298.91      278.81      1.31 o
   1   6   4       20.22       15.41      0.12 o
   2   6   4       30.55       43.35      0.32 o
   3   6   4     5624.78     5434.66     17.17 o
   4   6   4     1329.28     1243.38      4.14 o
   5   6   4      616.31      640.78      2.29 o
   6   6   4      395.00      362.11      1.39 o
   7   6   4      449.01      482.50      1.86 o
   8   6   4      358.46      338.81      1.83 o
   9   6   4      306.91      302.39      5.17 o
  10   6   4        8.20        8.69      0.43 o
  11   6   4      146.00      152.37      3.70 o
  12   6   4       14.21       11.90      0.76 o
  13   6   4       27.14       31.17      1.45 o
  14   6   4       20.22       23.52      1.42 o
  15   6   4       29.35       31.96      1.45 o
  16   6   4       36.65       38.48      3.09 o
  17   6   4       30.52       31.79      2.04 o
  18   6   4        0.70        0.44      1.20 o
  19   6   4       22.11       22.21      1.32 o
  20   6   4        1.59        1.57      0.81 o
   1   7   4        6.08       10.80      0.13 o
   2   7   4        0.86        1.59      0.12 o
   3   7   4        0.87        2.58      0.13 o
   4   7   4        0.86        1.99      0.31 o
   5   7   4      729.33      690.96      2.89 o
   6   7   4      335.74      324.18      1.31 o
   7   7   4      267.16      276.63      1.08 o
   8   7   4        2.01        2.34      0.17 o
   9   7   4       77.68       84.35      0.61 o
  10   7   4        5.79        5.28      0.41 o
  11   7   4       39.25       38.11      1.37 o
  12   7   4       34.11       35.22      1.20 o
  13   7   4        4.34        4.64      1.08 o
  14   7   4        0.99        1.54      1.18 o
  15   7   4        9.46       12.72      2.17 o
  16   7   4        0.11       -1.29      1.29 o
  17   7   4       39.77       41.76      1.99 o
  18   7   4        4.00        2.62      1.41 o
  19   7   4       14.91       18.71      2.38 o
   0   8   4      382.28      352.85      1.71 o
   1   8   4      473.33      436.37      1.49 o
   2   8   4      525.44      499.19      2.06 o
   3   8   4      465.30      461.37      1.65 o
   4   8   4      810.94      760.80      2.65 o
   5   8   4      212.74      234.11      1.01 o
   6   8   4        0.85        1.05      0.16 o
   7   8   4     1229.65     1223.99      4.22 o
   8   8   4      160.41      154.92      0.74 o
   9   8   4      379.98      384.47      2.23 o
  10   8   4      384.35      370.19      5.19 o
  11   8   4      382.15      404.55      4.87 o
  12   8   4       97.50       96.39      2.19 o
  13   8   4        0.94        0.64      1.17 o
  14   8   4        4.18        4.64      1.14 o
  15   8   4       21.79       25.25      1.37 o
  16   8   4        1.63        1.13      1.23 o
  17   8   4       17.74       17.62      1.60 o
  18   8   4        0.00        0.72      1.10 o
  19   8   4       10.40       11.74      1.16 o
   1   9   4       91.77       92.44      0.41 o
   2   9   4      410.30      416.11      1.49 o
   3   9   4      416.76      395.91      1.46 o
   4   9   4      274.53      258.12      1.01 o
   5   9   4       57.62       62.27      0.35 o
   6   9   4       59.81       56.33      0.35 o
   7   9   4      737.28      732.21      2.64 o
   8   9   4      192.30      195.81      2.09 o
   9   9   4      109.93      113.05      1.24 o
  10   9   4       39.02       38.31      0.86 o
  11   9   4       55.36       57.10      1.49 o
  12   9   4        1.06        0.78      1.01 o
  13   9   4       26.19       26.99      1.37 o
  14   9   4       12.09       12.59      1.44 o
  15   9   4        0.28        1.43      1.53 o
  16   9   4        0.02       -1.03      1.03 o
  17   9   4        0.00        1.31      0.91 o
  18   9   4        2.82        2.07      1.19 o
  19   9   4       11.56       12.24      1.20 o
   0  10   4      382.13      374.57      1.92 o
   1  10   4      310.91      297.73      1.09 o
   2  10   4      871.75      843.33      2.89 o
   3  10   4       23.30       23.48      0.24 o
   4  10   4      126.37      116.49      0.56 o
   5  10   4      133.57      144.71      0.65 o
   6  10   4       10.83       11.39      0.24 o
   7  10   4      292.88      291.20      3.21 o
   8  10   4      398.02      402.09      2.09 o
   9  10   4      364.84      375.99      2.83 o
  10  10   4      277.38      277.13      9.58 o
  11  10   4      161.75      181.51      3.15 o
  12  10   4       59.68       61.67      1.70 o
  13  10   4        0.09        1.06      1.18 o
  14  10   4        8.47        9.12      1.26 o
  15  10   4        5.10        4.34      1.31 o
  16  10   4        0.19       -1.19      1.19 o
  17  10   4       16.75       19.67      1.57 o
  18  10   4        4.33        4.20      0.92 o
   1  11   4      400.43      399.49      1.44 o
   2  11   4      323.74      329.30      1.27 o
   3  11   4        1.79        1.68      0.20 o
   4  11   4      119.51      117.79      0.58 o
   5  11   4      158.81      171.06      0.81 o
   6  11   4       52.43       51.94      0.55 o
   7  11   4        4.99        6.08      0.38 o
   8  11   4       64.07       63.89      0.63 o
   9  11   4        4.07        5.17      0.48 o
  10  11   4        7.47        6.91      0.78 o
  11  11   4      131.51      138.71      2.47 o
  12  11   4       62.60       68.05      2.89 o
  13  11   4       24.16       24.60      3.53 o
  14  11   4        3.60        2.83      1.38 o
  15  11   4       10.34       12.18      1.61 o
  16  11   4        7.78        8.18      1.22 o
  17  11   4        3.95        4.00      1.20 o
  18  11   4        0.02        0.51      0.80 o
   0  12   4      231.49      233.55      1.40 o
   1  12   4       44.36       45.35      0.34 o
   2  12   4      525.67      529.93      1.96 o
   3  12   4       64.10       66.96      0.44 o
   4  12   4       66.10       66.44      0.46 o
   5  12   4       42.80       49.29      0.45 o
   6  12   4       70.35       74.22      1.04 o
   7  12   4       66.57       67.69      0.61 o
   8  12   4        4.00        3.26      0.42 o
   9  12   4      133.64      133.52      1.41 o
  10  12   4        2.01        2.89      0.71 o
  11  12   4       22.39       24.49      1.11 o
  12  12   4        1.84        1.60      1.02 o
  13  12   4       39.91       40.75      1.57 o
  14  12   4       19.69       19.39      1.59 o
  15  12   4       87.88       80.97      2.48 o
  16  12   4        3.68        3.39      1.32 o
  17  12   4        0.11        0.83      1.03 o
  18  12   4        6.09        6.24      1.17 o
   1  13   4      874.42      933.90      4.37 o
   2  13   4        4.60        4.69      0.26 o
   3  13   4        3.04        3.66      0.27 o
   4  13   4        4.25        4.45      0.32 o
   5  13   4       44.52       46.44      1.19 o
   6  13   4       55.85       60.41      0.59 o
   7  13   4      141.66      154.78      1.46 o
   8  13   4        2.18        1.58      0.47 o
   9  13   4       19.73       18.17      0.65 o
  10  13   4        1.52        1.67      0.80 o
  11  13   4       62.87       70.37      2.78 o
  12  13   4       56.06       61.01      1.73 o
  13  13   4      103.83      105.63      6.54 o
  14  13   4       35.77       36.00      1.51 o
  15  13   4       32.17       35.43      1.34 o
  16  13   4       15.57       15.95      1.06 o
  17  13   4       10.47        9.63      0.96 o
   0  14   4        0.00        0.78      0.60 o
   1  14   4        1.61        1.84      0.41 o
   2  14   4        4.61        5.44      0.63 o
   3  14   4        3.72        4.86      0.49 o
   4  14   4        1.32        1.46      0.37 o
   5  14   4       58.93       60.32      0.68 o
   6  14   4       18.68       20.04      0.48 o
   7  14   4      213.60      225.85      5.59 o
   8  14   4        4.52        4.59      0.51 o
   9  14   4        3.96        4.09      0.52 o
  10  14   4        0.24       -0.21      0.77 o
  11  14   4        8.34        8.63      0.97 o
  12  14   4       14.37       14.92      1.11 o
  13  14   4       82.86       92.86      4.60 o
  14  14   4       29.57       30.11      1.29 o
  15  14   4       59.95       72.14      4.50 o
  16  14   4        8.99        8.43      0.93 o
   1  15   4     1039.46     1129.91     21.83 o
   2  15   4       44.96       47.79      0.66 o
   3  15   4      474.63      505.63      7.55 o
   4  15   4       44.19       45.79      0.64 o
   5  15   4       10.56       11.57      0.45 o
   6  15   4       18.38       18.09      0.50 o
   7  15   4       30.58       30.54      0.56 o
   8  15   4        0.22        0.21      0.50 o
   9  15   4       55.00       51.25      1.20 o
  10  15   4        1.94        1.86      0.70 o
  11  15   4       27.55       25.21      1.05 o
  12  15   4        3.46        3.14      0.88 o
  13  15   4       22.46       22.73      1.71 o
  14  15   4        7.42        8.10      1.08 o
  15  15   4       12.58       12.86      0.91 o
  16  15   4        2.58        2.04      0.69 o
   0  16   4        0.83        1.69      0.67 o
   1  16   4       44.30       47.61      0.76 o
   2  16   4       12.90       13.45      0.54 o
   3  16   4      268.40      287.84      2.16 o
   4  16   4        2.60        2.60      0.51 o
   5  16   4      340.25      375.92      3.56 o
   6  16   4        1.45        1.93      0.44 o
   7  16   4       64.28       69.35      0.87 o
   8  16   4        0.68        0.98      0.48 o
   9  16   4       86.64       88.37      3.86 o
  10  16   4       32.28       31.60      1.00 o
  11  16   4       12.85       11.55      0.84 o
  12  16   4       18.55       17.58      0.98 o
  13  16   4       44.65       46.47      1.58 o
  14  16   4        0.89        0.88      0.79 o
  15  16   4        7.49        7.51      0.78 o
   1  17   4      225.25      235.68      1.97 o
   2  17   4       15.51       15.40      0.66 o
   3  17   4      369.15      400.35      5.92 o
   4  17   4        7.55        8.23      0.57 o
   5  17   4       13.23       12.31      0.52 o
   6  17   4       87.97       88.56      3.16 o
   7  17   4       45.17       42.78      0.72 o
   8  17   4       28.31       30.31      0.68 o
   9  17   4      227.62      238.69     26.07 o
  10  17   4       27.48       27.65      1.02 o
  11  17   4       73.59       78.05      1.82 o
  12  17   4        4.03        3.93      0.79 o
  13  17   4       14.35       13.02      0.89 o
  14  17   4        2.56        2.40      0.79 o
   0  18   4       36.95       38.92      1.09 o
   1  18   4       95.97      100.81      1.59 o
   2  18   4        1.69        1.67      0.62 o
   3  18   4      291.69      305.83      7.85 o
   4  18   4       19.87       20.44      0.61 o
   5  18   4      237.35      253.61     16.19 o
   6  18   4        0.00        0.06      0.44 o
   7  18   4       17.92       16.73      0.55 o
   8  18   4        0.27        0.23      0.44 o
   9  18   4       40.20       36.39      2.29 o
  10  18   4        5.88        6.44      0.71 o
  11  18   4        4.16        3.99      0.69 o
  12  18   4        0.01       -0.69      0.69 o
  13  18   4       16.69       14.98      0.95 o
   1  19   4       32.42       35.83      1.41 o
   2  19   4        0.01        0.14      0.54 o
   3  19   4       60.59       63.45      0.95 o
   4  19   4        0.18       -0.52      0.57 o
   5  19   4        1.64        1.43      0.46 o
   6  19   4       15.89       16.84      0.58 o
   7  19   4       75.73       75.32      4.40 o
   8  19   4       17.89       17.40      0.55 o
   9  19   4      177.75      174.90      3.09 o
  10  19   4       21.64       22.29      1.14 o
  11  19   4       40.54       37.54      1.02 o
  12  19   4        1.02        1.22      0.62 o
   0  20   4        3.57        3.76      0.69 o
   1  20   4       55.33       53.22      1.47 o
   2  20   4        0.91        0.58      0.54 o
   3  20   4       63.33       61.96      0.87 o
   4  20   4        1.39        0.62      0.47 o
   5  20   4       39.74       43.40      0.80 o
   6  20   4        0.75        0.30      0.44 o
   7  20   4       29.80       29.97      0.95 o
   8  20   4        0.07       -0.11      0.39 o
   9  20   4        4.23        4.85      0.62 o
  10  20   4        0.74        0.29      0.52 o
  11  20   4        0.38        0.07      0.34 o
   1  21   4       43.19       45.86      0.88 o
   2  21   4        0.08        0.14      0.56 o
   3  21   4       11.42       11.14      0.61 o
   4  21   4        0.23        0.23      0.56 o
   5  21   4       14.27       13.08      0.50 o
   6  21   4        0.97        1.04      0.40 o
   7  21   4       25.85       25.96      0.53 o
   8  21   4        1.19        0.68      0.38 o
   9  21   4       17.90       15.22      0.53 o
  10  21   4        2.18        1.77      0.47 o
   0  22   4        0.89        0.52      0.83 o
   1  22   4        1.95        1.79      0.45 o
   2  22   4        0.10       -0.01      0.47 o
   3  22   4        3.20        2.97      0.55 o
   4  22   4        6.41        5.77      0.47 o
   5  22   4        0.72        0.31      0.42 o
   6  22   4        0.00        0.16      0.36 o
   7  22   4       18.58       17.89      0.92 o
   8  22   4        0.04       -0.19      0.30 o
   1  23   4        7.13        5.81      0.42 o
   2  23   4        1.21        0.74      0.40 o
   3  23   4        0.17        0.25      0.42 o
   4  23   4        2.54        2.72      0.42 o
   5  23   4        0.05        0.19      0.37 o
   1   1   5      561.19      520.35      1.67 o
   2   1   5     2545.67     2561.60     36.30 o
   3   1   5      152.35      135.82      1.02 o
   4   1   5     3500.24     3733.92     18.60 o
   5   1   5      826.02      817.04      3.48 o
   6   1   5      605.65      565.62      2.40 o
   7   1   5        0.11       -0.16      0.16 o
   8   1   5      110.25      101.50      0.55 o
   9   1   5       66.95       64.19      0.44 o
  10   1   5       15.89       16.47      0.31 o
  11   1   5       11.22       10.35      0.42 o
  12   1   5        5.49        6.81      0.73 o
  13   1   5        3.97        4.21      0.83 o
  14   1   5       98.91      106.84      1.93 o
  15   1   5       26.91       27.48      1.26 o
  16   1   5        6.69        7.14      1.05 o
  17   1   5        0.62       -1.17      1.33 o
  18   1   5        1.88        2.34      1.20 o
  19   1   5        2.10        1.58      0.98 o
  20   1   5        0.31        0.72      0.95 o
   0   2   5    11197.12    12764.08     82.85 o
   1   2   5     4111.15     4466.71     13.76 o
   2   2   5       48.43       73.91      0.29 o
   3   2   5     1609.04     1675.48      5.86 o
   4   2   5     3800.35     4222.93     15.01 o
   5   2   5     3717.01     3958.28    175.67 o
   6   2   5      821.72      860.73      3.87 o
   7   2   5       51.77       37.61      0.31 o
   8   2   5     1179.38     1140.21      6.22 o
   9   2   5      183.54      178.05      0.95 o
  10   2   5       24.08       27.92      0.38 o
  11   2   5       89.20       91.16      0.88 o
  12   2   5       82.78       83.58      1.61 o
  13   2   5       19.06       16.99      1.09 o
  14   2   5       82.82       86.56      1.77 o
  15   2   5      116.82      133.53      2.47 o
  16   2   5        3.62        3.08      1.00 o
  17   2   5        2.95        2.74      1.07 o
  18   2   5        6.94        7.43      1.29 o
  19   2   5       17.17       16.62      1.16 o
  20   2   5       50.28       52.27      2.24 o
   1   3   5      210.02      204.40      0.71 o
   2   3   5     3275.74     3709.46     12.33 o
   3   3   5      741.32      748.35      4.19 o
   4   3   5     3278.30     3652.10     12.48 o
   5   3   5     2268.54     2236.01      8.01 o
   6   3   5     2277.42     2129.26     20.89 o
   7   3   5       29.97       36.81      0.26 o
   8   3   5      317.70      303.88      1.52 o
   9   3   5       53.51       48.91      0.39 o
  10   3   5       17.87       19.43      0.34 o
  11   3   5      127.58      127.76      1.16 o
  12   3   5       87.78       93.33      1.59 o
  13   3   5       30.79       33.02      1.22 o
  14   3   5      228.80      256.46      3.76 o
  15   3   5      147.18      161.57      2.87 o
  16   3   5       47.17       51.90      1.72 o
  17   3   5        0.01       -1.09      1.09 o
  18   3   5        1.10        1.68      0.94 o
  19   3   5        2.09        2.08      0.96 o
  20   3   5        0.11        0.21      0.95 o
   0   4   5     3455.35     3258.41     14.06 o
   1   4   5      580.61      532.57      1.75 o
   2   4   5     1991.18     1750.24      6.49 o
   3   4   5       73.68       63.81      0.29 o
   4   4   5      398.59      466.08      1.71 o
   5   4   5     1310.59     1352.01      4.85 o
   6   4   5       60.05       81.72      0.40 o
   7   4   5        4.00        9.40      0.13 o
   8   4   5       96.33       89.72      1.00 o
   9   4   5       20.93       17.19      0.25 o
  10   4   5       37.75       36.01      0.47 o
  11   4   5        0.53        0.77      0.47 o
  12   4   5       46.50       47.08      1.00 o
  13   4   5      117.10      119.64      2.12 o
  14   4   5        0.72        1.54      1.11 o
  15   4   5      158.53      187.66      6.15 o
  16   4   5       63.53       66.19      1.63 o
  17   4   5       10.74       11.23      1.36 o
  18   4   5       27.41       29.60      1.22 o
  19   4   5       19.26       19.78      1.10 o
  20   4   5       51.59       46.93      1.44 o
   1   5   5      254.28      275.93      0.95 o
   2   5   5      186.64      113.56      0.75 o
   3   5   5     1572.42     1602.67      5.10 o
   4   5   5     2916.29     2591.58      8.39 o
   5   5   5      668.85      661.31      2.35 o
   6   5   5     1008.66      956.32      3.59 o
   7   5   5       75.16       72.22      0.76 o
   8   5   5       23.43       28.39      0.24 o
   9   5   5       86.09       92.40      0.61 o
  10   5   5       63.52       64.00      0.99 o
  11   5   5      138.55      142.93      2.57 o
  12   5   5      256.93      269.37      4.09 o
  13   5   5       16.34       20.04      1.25 o
  14   5   5       22.38       25.06      1.35 o
  15   5   5       65.16       70.26      1.62 o
  16   5   5       99.68      110.34      4.34 o
  17   5   5        3.16        3.40      1.06 o
  18   5   5       15.39       12.62      1.06 o
  19   5   5        0.70        0.75      0.81 o
  20   5   5        5.38        4.62      0.94 o
   0   6   5       33.07       27.67      0.24 o
   1   6   5      648.31      614.58      2.02 o
   2   6   5     1144.72     1099.69      3.98 o
   3   6   5     2440.07     2323.68      7.33 o
   4   6   5      163.85      151.16      0.59 o
   5   6   5      429.59      425.60      1.55 o
   6   6   5       11.92       12.87      0.15 o
   7   6   5      101.05      106.68      0.64 o
   8   6   5       20.42       19.22      0.42 o
   9   6   5      101.38      100.39      0.68 o
  10   6   5     1452.70     1479.14     16.70 o
  11   6   5      211.91      215.65      2.43 o
  12   6   5      269.38      277.26      3.39 o
  13   6   5      166.37      180.99      3.22 o
  14   6   5       15.07       17.96      1.18 o
  15   6   5       41.30       43.85      1.68 o
  16   6   5       39.31       40.02      1.49 o
  17   6   5       14.16       12.51      1.19 o
  18   6   5       78.58       79.13      1.74 o
  19   6   5        2.31        2.49      0.98 o
  20   6   5        1.11        1.39      0.72 o
   1   7   5      943.12      869.64      2.87 o
   2   7   5     2329.63     2197.51      7.41 o
   3   7   5     2038.35     1951.44      6.28 o
   4   7   5     8764.99     8379.87     26.46 o
   5   7   5      117.88      118.85      0.53 o
   6   7   5      729.43      705.24      2.66 o
   7   7   5        7.13        4.77      0.16 o
   8   7   5        9.76       11.43      0.19 o
   9   7   5      351.43      364.34      3.26 o
  10   7   5      243.32      260.50      2.85 o
  11   7   5       10.88       12.11      0.83 o
  12   7   5      189.13      204.08      2.73 o
  13   7   5        1.45        1.20      1.20 o
  14   7   5       18.33       18.13      1.34 o
  15   7   5        3.91        4.66      1.18 o
  16   7   5      107.06      116.40      2.88 o
  17   7   5        1.23        0.57      1.22 o
  18   7   5       49.34       50.46      5.03 o
  19   7   5        1.08        2.04      1.06 o
   0   8   5     1170.09     1075.04      4.71 o
   1   8   5     1327.22     1251.42      4.04 o
   2   8   5      364.12      351.98      1.82 o
   3   8   5     1120.37     1085.62      3.61 o
   4   8   5      134.54      133.63      1.27 o
   5   8   5      958.01      958.59      3.25 o
   6   8   5      339.01      313.90      1.63 o
   7   8   5       62.84       64.92      0.37 o
   8   8   5      698.94      691.28      6.44 o
   9   8   5       79.39       79.05      0.75 o
  10   8   5     1538.71     1561.70     18.16 o
  11   8   5      117.18      118.94      3.68 o
  12   8   5      441.73      455.47      6.62 o
  13   8   5       56.87       60.14      1.67 o
  14   8   5        4.64        4.91      0.98 o
  15   8   5        1.94        1.13      1.29 o
  16   8   5        7.75        8.14      2.38 o
  17   8   5       14.27       11.72      1.36 o
  18   8   5       28.78       32.74      4.51 o
  19   8   5        0.04       -1.01      1.12 o
   1   9   5      585.39      545.56      2.20 o
   2   9   5      938.04      893.95      3.03 o
   3   9   5      579.68      550.71      1.95 o
   4   9   5     1761.04     1701.23      7.15 o
   5   9   5        2.42        2.62      0.18 o
   6   9   5     1312.97     1281.26      4.33 o
   7   9   5       13.61        9.95      0.21 o
   8   9   5      443.93      419.55      4.80 o
   9   9   5      372.67      360.06      3.73 o
  10   9   5       16.68       18.13      0.66 o
  11   9   5        2.57        2.92      0.89 o
  12   9   5       18.98       18.76      1.20 o
  13   9   5       22.79       23.69      1.42 o
  14   9   5      222.55      236.61      4.75 o
  15   9   5       20.26       23.44      1.79 o
  16   9   5       50.61       47.97      1.71 o
  17   9   5        0.17       -0.46      1.11 o
  18   9   5       16.68       17.07      1.24 o
  19   9   5        0.00       -0.20      0.87 o
   0  10   5     7532.18     7210.09     31.38 o
   1  10   5      189.46      176.13      0.71 o
   2  10   5     1614.31     1549.09      5.00 o
   3  10   5        7.92       10.50      0.20 o
   4  10   5      401.31      401.22      1.53 o
   5  10   5       75.35       76.99      0.42 o
   6  10   5      158.25      156.75      0.73 o
   7  10   5        0.00        0.77      0.24 o
   8  10   5      774.32      794.87      4.96 o
   9  10   5        2.04        2.50      0.41 o
  10  10   5      109.41      113.35      1.75 o
  11  10   5        6.37        5.55      0.96 o
  12  10   5       93.22      100.10      5.09 o
  13  10   5        0.03        0.97      0.99 o
  14  10   5       18.07       17.79      2.05 o
  15  10   5        0.83        0.90      1.49 o
  16  10   5        7.35       10.94      1.51 o
  17  10   5       12.75       12.72      1.33 o
  18  10   5       11.73       11.33      0.90 o
   1  11   5        3.12        2.83      0.18 o
   2  11   5       77.29       74.27      0.87 o
   3  11   5        4.69        5.64      0.37 o
   4  11   5       37.56       38.47      0.31 o
   5  11   5        8.19        6.71      0.38 o
   6  11   5     1227.48     1277.16      5.72 o
   7  11   5        0.66        0.78      0.28 o
   8  11   5      936.03      951.89      5.01 o
   9  11   5       68.13       65.08      0.89 o
  10  11   5       98.85      107.87      4.90 o
  11  11   5       29.24       29.39      1.17 o
  12  11   5        8.39        7.52      1.25 o
  13  11   5       32.26       37.89      1.69 o
  14  11   5      305.18      333.06     18.03 o
  15  11   5        3.53        2.66      1.38 o
  16  11   5       22.13       22.20      2.03 o
  17  11   5        0.73        0.26      1.22 o
  18  11   5        0.31        0.36      0.72 o
   0  12   5     2849.88     2843.94     12.88 o
   1  12   5       53.77       56.36      0.37 o
   2  12   5     1233.17     1263.37      4.48 o
   3  12   5      127.06      131.09      0.66 o
   4  12   5       99.56      104.53      0.58 o
   5  12   5       14.21       14.54      0.32 o
   6  12   5      138.72      146.18      0.89 o
   7  12   5       27.53       27.11      0.65 o
   8  12   5      404.58      428.45      3.16 o
   9  12   5       28.12       28.81      0.69 o
  10  12   5       35.14       30.76      1.00 o
  11  12   5       63.24       71.69      1.90 o
  12  12   5       46.95       46.81      1.42 o
  13  12   5       28.55       27.17      1.39 o
  14  12   5       55.18       54.45      2.36 o
  15  12   5        0.13       -1.14      1.29 o
  16  12   5        2.91        3.09      0.94 o
  17  12   5        3.11        3.15      1.34 o
  18  12   5        6.53        5.30      0.83 o
   1  13   5      118.49      129.20      0.69 o
   2  13   5       83.81       89.20      0.70 o
   3  13   5      102.06      104.76      0.63 o
   4  13   5      243.04      255.76      1.37 o
   5  13   5       17.39       19.19      0.41 o
   6  13   5      408.65      425.90      2.33 o
   7  13   5       33.54       30.89      0.54 o
   8  13   5      337.15      336.11      2.40 o
   9  13   5       28.10       26.59      0.67 o
  10  13   5       86.99       91.00      1.66 o
  11  13   5       29.84       28.30      1.12 o
  12  13   5       90.83       88.28      1.93 o
  13  13   5        1.20        0.26      1.03 o
  14  13   5       74.09       75.21      2.80 o
  15  13   5        2.63        2.10      1.17 o
  16  13   5       24.04       24.74      1.19 o
  17  13   5        6.95        7.18      0.85 o
   0  14   5       12.01       15.68      0.62 o
   1  14   5       66.66       66.30      1.51 o
   2  14   5      210.97      216.60      1.63 o
   3  14   5       24.81       28.98      0.76 o
   4  14   5        6.43        6.87      0.43 o
   5  14   5        0.29        0.54      0.42 o
   6  14   5       39.40       39.94      0.69 o
   7  14   5       13.09       12.24      0.45 o
   8  14   5       85.56       87.15      3.07 o
   9  14   5        0.09        0.50      0.93 o
  10  14   5      176.80      180.44      4.05 o
  11  14   5       14.63       13.58      1.13 o
  12  14   5       52.90       56.27      3.81 o
  13  14   5       44.66       46.27      1.76 o
  14  14   5       38.86       39.37      1.99 o
  15  14   5        3.49        3.77      0.91 o
  16  14   5       10.19       10.02      0.97 o
   1  15   5      182.11      193.09      3.21 o
   2  15   5      265.28      284.42      2.81 o
   3  15   5      115.67      122.32      1.20 o
   4  15   5      544.08      598.24      3.50 o
   5  15   5        3.87        4.30      0.43 o
   6  15   5       45.09       46.66      0.64 o
   7  15   5        5.91        5.40      0.44 o
   8  15   5        3.36        2.71      0.50 o
   9  15   5       23.11       23.18      0.65 o
  10  15   5        1.46        1.66      0.73 o
  11  15   5       19.46       18.24      1.00 o
  12  15   5       85.79       85.43      2.09 o
  13  15   5       22.45       21.08      1.93 o
  14  15   5        0.41        0.78      1.01 o
  15  15   5        4.75        4.39      0.82 o
  16  15   5       11.94       11.20      0.90 o
   0  16   5       21.86       25.58      0.78 o
   1  16   5        1.06        2.15      0.53 o
   2  16   5       94.58       99.10      1.06 o
   3  16   5      116.51      123.79      1.56 o
   4  16   5       71.46       73.64      0.98 o
   5  16   5       12.50       12.07      0.56 o
   6  16   5       23.23       24.43      0.56 o
   7  16   5        1.58        0.64      0.45 o
   8  16   5        0.03        0.08      0.49 o
   9  16   5       25.93       25.95      0.74 o
  10  16   5       27.23       28.35      0.95 o
  11  16   5        0.06       -0.09      0.68 o
  12  16   5        0.82        0.55      0.76 o
  13  16   5       27.33       29.09      3.08 o
  14  16   5        0.01        0.28      0.81 o
  15  16   5        7.47        6.64      0.82 o
   1  17   5       46.25       48.47      0.84 o
   2  17   5       84.60       90.59      1.66 o
   3  17   5       41.67       42.33      0.88 o
   4  17   5       45.48       47.73      0.88 o
   5  17   5        6.76        6.29      0.53 o
   6  17   5        2.59        2.81      0.49 o
   7  17   5        8.32        7.87      0.51 o
   8  17   5        5.25        4.69      0.48 o
   9  17   5        4.69        3.45      0.58 o
  10  17   5        5.22        4.49      0.68 o
  11  17   5        4.17        3.24      0.78 o
  12  17   5        3.30        3.76      0.83 o
  13  17   5        7.40        7.70      0.87 o
  14  17   5        0.07        0.53      0.97 o
   0  18   5       44.78       44.28      1.10 o
   1  18   5        8.15        7.99      0.54 o
   2  18   5        0.04       -0.33      0.69 o
   3  18   5        5.11        4.42      0.61 o
   4  18   5        0.70       -0.04      0.57 o
   5  18   5        0.28        0.06      0.54 o
   6  18   5        1.58        1.56      0.45 o
   7  18   5       13.89       13.23      0.65 o
   8  18   5       14.44       12.74      0.57 o
   9  18   5        9.80        8.80      0.52 o
  10  18   5        3.25        3.52      0.63 o
  11  18   5        0.97        0.45      0.66 o
  12  18   5        0.89        0.94      0.72 o
  13  18   5        7.02        7.77      0.68 o
   1  19   5        2.11        1.18      0.58 o
   2  19   5       14.89       16.74      0.65 o
   3  19   5        2.92        2.50      0.55 o
   4  19   5       77.42       79.93      3.48 o
   5  19   5        0.20        0.08      0.54 o
   6  19   5        0.92        0.07      0.46 o
   7  19   5        0.91        0.33      0.44 o
   8  19   5        0.02        0.01      0.40 o
   9  19   5       13.64       11.19      0.59 o
  10  19   5        2.99        3.54      0.64 o
  11  19   5        0.97        0.15      0.53 o
  12  19   5        2.49        1.46      0.62 o
   0  20   5        9.71        9.57      0.75 o
   1  20   5        8.10        7.55      0.63 o
   2  20   5       44.12       46.55      0.87 o
   3  20   5       11.76       12.59      0.55 o
   4  20   5       47.54       46.58      0.85 o
   5  20   5        2.68        2.47      0.56 o
   6  20   5       47.97       47.64      2.77 o
   7  20   5       10.57        9.14      0.50 o
   8  20   5        8.83        8.63      1.06 o
   9  20   5        0.10        0.09      0.49 o
  10  20   5        6.25        4.41      0.53 o
  11  20   5        1.88        1.10      0.45 o
   1  21   5        1.44        0.86      0.56 o
   2  21   5       58.67       60.04      1.07 o
   3  21   5       17.50       17.68      0.63 o
   4  21   5       44.74       45.34      0.97 o
   5  21   5        3.39        3.33      0.42 o
   6  21   5        7.15        6.56      0.48 o
   7  21   5        1.90        0.94      0.40 o
   8  21   5        0.33        0.35      0.37 o
   9  21   5        5.71        4.31      0.68 o
   0  22   5        6.43        7.16      0.92 o
   1  22   5        2.97        3.72      0.51 o
   2  22   5        8.33        8.16      0.49 o
   3  22   5        1.15        0.66      0.43 o
   4  22   5        6.73        6.91      0.46 o
   5  22   5        1.45        1.46      0.46 o
   6  22   5        0.04        0.03      0.32 o
   7  22   5        5.64        4.44      0.35 o
   8  22   5       27.37       22.89      1.71 o
   1  23   5        0.21       -0.21      0.51 o
   2  23   5       12.01       13.42      0.62 o
   3  23   5        9.19        9.17      0.62 o
   4  23   5        0.01        0.04      0.42 o
   5  23   5        6.62        4.96      0.47 o
   1   0   6      476.69      465.77      1.91 o
   2   0   6     1088.44      962.57      4.10 o
   3   0   6      149.70       97.14      0.51 o
   4   0   6      258.53      240.74      1.15 o
   5   0   6      140.78      123.76      0.69 o
   6   0   6     4150.32     3851.51     19.75 o
   7   0   6     4523.99     4440.37     22.67 o
   8   0   6     2811.61     2706.11     14.32 o
   9   0   6        4.25        5.50      0.26 o
  10   0   6        7.64        7.38      0.38 o
  11   0   6       62.88       64.06      1.07 o
  12   0   6        0.24        0.71      0.92 o
  13   0   6      332.95      370.53      5.39 o
  14   0   6      122.75      133.79      3.27 o
  15   0   6      129.78      139.77      3.08 o
  16   0   6       84.59       93.77      2.95 o
  17   0   6      103.19      124.55      4.30 o
  18   0   6        4.74        8.42      1.85 o
  19   0   6        2.05       -0.36      1.61 o
  20   0   6        8.72        8.78      1.20 o
   1   1   6    14971.62    15578.29    157.77 o
   2   1   6      866.98      836.74      2.93 o
   3   1   6      597.20      705.74      2.99 o
   4   1   6       26.45       18.26      0.30 o
   5   1   6      464.06      461.07      2.23 o
   6   1   6      314.83      263.02      1.17 o
   7   1   6     5332.00     5259.82     21.77 o
   8   1   6      256.23      231.95      1.05 o
   9   1   6      389.31      373.68      1.78 o
  10   1   6       67.01       69.42      0.58 o
  11   1   6      138.14      152.17      1.40 o
  12   1   6      337.97      329.99      9.62 o
  13   1   6        9.18       10.20      0.89 o
  14   1   6      417.56      441.99      5.07 o
  15   1   6        0.23        0.68      1.35 o
  16   1   6        8.07       10.70      1.12 o
  17   1   6       98.78      113.52      2.62 o
  18   1   6       45.73       51.74      1.85 o
  19   1   6       86.52       88.68      2.64 o
  20   1   6        6.85        6.92      0.89 o
   0   2   6     7980.64     8110.07     33.44 o
   1   2   6      286.88      266.72      0.90 o
   2   2   6     4526.14     4501.40     14.45 o
   3   2   6     1135.83      968.90      5.24 o
   4   2   6      600.99      607.45      2.33 o
   5   2   6      793.37      749.75      3.12 o
   6   2   6      297.17      267.05      3.26 o
   7   2   6     1861.57     1775.80      6.76 o
   8   2   6      485.80      459.71      2.17 o
   9   2   6      164.93      157.37      1.39 o
  10   2   6       42.10       42.10      0.43 o
  11   2   6      122.18      122.35      1.08 o
  12   2   6        2.90        3.52      0.59 o
  13   2   6      334.31      361.47      4.77 o
  14   2   6       26.22       25.66      1.13 o
  15   2   6      112.57      124.77      2.33 o
  16   2   6        8.21        8.13      1.09 o
  17   2   6        2.32        2.71      1.01 o
  18   2   6        9.03       10.22      1.30 o
  19   2   6        0.32        0.29      1.07 o
  20   2   6        8.75        9.03      0.97 o
   2   3   6      267.63      212.81      0.77 o
   3   3   6      522.84      437.25      1.55 o
   4   3   6      163.72      134.86      0.55 o
   5   3   6      541.64      547.91      2.10 o
   6   3   6       61.54       60.71      0.32 o
   7   3   6      255.67      244.65      1.25 o
   8   3   6        7.20        8.43      0.32 o
   9   3   6      401.04      413.62      6.51 o
  10   3   6        1.28        2.85      0.27 o
  11   3   6      361.17      370.33      2.65 o
  12   3   6       74.47       69.60      1.16 o
  13   3   6       73.33       76.94      1.53 o
  14   3   6        8.79        9.85      1.12 o
  15   3   6       44.22       47.33      1.66 o
  16   3   6        2.94        2.99      1.22 o
  17   3   6       17.40       19.85      1.14 o
  18   3   6        0.02        0.72      0.99 o
  19   3   6       62.21       76.25      6.14 o
  20   3   6        2.27        3.17      0.96 o
   0   4   6     1065.73     1172.40      5.06 o
   1   4   6        1.69        1.12      0.16 o
   2   4   6     2088.57     1987.95      8.59 o
   3   4   6     1160.31      997.26      6.03 o
   4   4   6     1973.33     1887.62      6.57 o
   5   4   6     2703.72     2587.16     14.02 o
   6   4   6     1029.47     1026.12      3.77 o
   7   4   6      236.67      210.30      1.72 o
   8   4   6       23.31       27.46      0.24 o
   9   4   6      563.04      536.57      2.56 o
  10   4   6      527.86      525.49      5.41 o
  11   4   6      167.78      171.24      1.55 o
  12   4   6      239.31      241.16      2.73 o
  13   4   6      280.71      288.83      4.10 o
  14   4   6       25.85       27.97      1.27 o
  15   4   6       78.76       83.34      2.97 o
  16   4   6        1.02        1.44      0.87 o
  17   4   6      105.70      100.05      2.53 o
  18   4   6       25.45       26.88      1.68 o
  19   4   6        8.90        9.53      0.95 o
  20   4   6        0.34       -0.38      0.87 o
   1   5   6      617.64      517.56      1.71 o
   2   5   6       10.49       16.19      0.49 o
   3   5   6     2518.25     2386.38      7.53 o
   4   5   6        6.12        5.03      0.12 o
   5   5   6      130.58      114.11      0.50 o
   6   5   6      226.84      208.01      0.89 o
   7   5   6      316.55      296.28      1.28 o
   8   5   6      217.87      216.24      2.58 o
   9   5   6      331.75      362.82      2.83 o
  10   5   6        3.63        5.06      0.76 o
  11   5   6      200.27      205.02      1.84 o
  12   5   6       19.89       19.02      0.86 o
  13   5   6      196.32      216.58      3.45 o
  14   5   6        9.01        8.33      1.04 o
  15   5   6       35.18       36.73      1.46 o
  16   5   6       46.02       45.26      1.42 o
  17   5   6        0.13       -0.94      1.12 o
  18   5   6       21.25       22.28      1.11 o
  19   5   6       25.39       29.28      1.16 o
  20   5   6        0.10        0.15      0.90 o
   0   6   6      154.03      171.98      0.85 o
   1   6   6      689.03      620.30      2.22 o
   2   6   6      130.53      125.99      1.18 o
   3   6   6       26.31       28.72      0.19 o
   4   6   6       13.61       11.59      0.14 o
   5   6   6     1720.83     1709.16      5.81 o
   6   6   6      170.56      167.56      0.70 o
   7   6   6      191.55      190.32      0.81 o
   8   6   6       32.68       32.11      0.27 o
   9   6   6      144.50      137.63      1.20 o
  10   6   6      546.69      560.33      3.67 o
  11   6   6       57.06       60.29      1.11 o
  12   6   6      525.43      512.96      5.93 o
  13   6   6      152.76      150.17      2.46 o
  14   6   6      131.90      158.07      9.02 o
  15   6   6       45.13       50.79      2.73 o
  16   6   6        8.70        9.67      1.31 o
  17   6   6       62.18       69.12      1.98 o
  18   6   6        4.25        5.74      1.12 o
  19   6   6        2.72        2.50      0.89 o
  20   6   6        1.93        1.31      0.69 o
   1   7   6     4116.03     3803.03     11.50 o
   2   7   6      259.97      249.80      0.95 o
   3   7   6     1110.83     1082.40      3.56 o
   4   7   6      187.96      180.27      0.70 o
   5   7   6        1.34        3.89      0.36 o
   6   7   6       77.81       73.05      0.52 o
   7   7   6        6.89       11.83      0.18 o
   8   7   6       23.37       25.84      0.25 o
   9   7   6      291.22      298.63      1.69 o
  10   7   6       73.05       79.31      0.83 o
  11   7   6       13.33       11.21      0.81 o
  12   7   6       61.83       64.36      1.86 o
  13   7   6      237.24      255.83      3.74 o
  14   7   6       38.34       42.24      1.53 o
  15   7   6        0.65       -0.24      1.13 o
  16   7   6       37.69       37.47      1.29 o
  17   7   6        7.83        8.72      1.46 o
  18   7   6        2.29        2.91      1.21 o
  19   7   6        0.16        0.30      1.04 o
   0   8   6     4377.60     3915.86     16.09 o
   1   8   6      193.81      197.66      0.74 o
   2   8   6     1031.01      898.89      3.22 o
   3   8   6      276.91      246.35      1.42 o
   4   8   6        1.62        3.00      0.14 o
   5   8   6       92.66      104.53      0.53 o
   6   8   6        0.01        0.49      0.16 o
   7   8   6      247.55      258.74      1.03 o
   8   8   6        5.41        7.15      0.22 o
   9   8   6       32.81       33.96      1.06 o
  10   8   6        3.01        2.21      0.92 o
  11   8   6       15.23       16.54      0.75 o
  12   8   6       51.75       54.10      1.45 o
  13   8   6       59.90       63.65      1.58 o
  14   8   6       36.89       37.75      1.36 o
  15   8   6       17.24       17.72      1.27 o
  16   8   6        7.74        7.91      1.19 o
  17   8   6        2.20        2.14      1.18 o
  18   8   6       27.59       24.90      1.58 o
  19   8   6        1.12        1.47      0.89 o
   1   9   6     3504.80     3297.31     10.49 o
   2   9   6      237.58      213.50      0.81 o
   3   9   6       94.94       86.85      0.42 o
   4   9   6       82.51       69.08      0.64 o
   5   9   6        0.01        0.72      0.22 o
   6   9   6      311.30      311.75      1.20 o
   7   9   6      309.14      317.28      1.25 o
   8   9   6        3.02        3.58      0.27 o
   9   9   6       25.19       23.62      0.48 o
  10   9   6      181.66      186.86      2.29 o
  11   9   6        0.37       -0.82      0.82 o
  12   9   6       89.96       95.93      1.90 o
  13   9   6       66.68       73.94      1.80 o
  14   9   6       93.41      107.82      4.91 o
  15   9   6        6.99        6.88      1.56 o
  16   9   6        4.09        4.51      1.18 o
  17   9   6       17.38       18.36      1.58 o
  18   9   6        3.81        4.60      1.04 o
  19   9   6        9.41        9.06      1.08 o
   0  10   6     4651.62     4405.97     19.93 o
   1  10   6      175.57      162.05      0.65 o
   2  10   6     1167.40     1100.69      3.65 o
   3  10   6      126.21      115.80      0.55 o
   4  10   6        3.60        3.78      0.20 o
   5  10   6       72.96       72.43      0.41 o
   6  10   6       30.30       32.32      0.51 o
   7  10   6       29.96       31.25      0.50 o
   8  10   6        3.27        3.05      0.30 o
   9  10   6       81.91       81.17      0.88 o
  10  10   6        7.27        7.40      0.66 o
  11  10   6       46.25       46.10      1.48 o
  12  10   6        4.48        4.07      1.14 o
  13  10   6       20.75       19.18      1.27 o
  14  10   6        4.46        6.32      1.63 o
  15  10   6        3.34        2.96      1.34 o
  16  10   6       11.52       15.31      1.56 o
  17  10   6       11.24       11.71      1.18 o
  18  10   6       16.13       14.65      1.06 o
   1  11   6      277.26      266.78      1.01 o
   2  11   6       64.76       61.65      0.38 o
   3  11   6        7.21        6.85      0.22 o
   4  11   6       18.96       20.10      0.25 o
   5  11   6        5.71        6.99      0.24 o
   6  11   6        1.47        0.91      0.51 o
   7  11   6        4.09        4.90      0.30 o
   8  11   6       38.30       34.63      0.52 o
   9  11   6      227.99      224.13      2.68 o
  10  11   6      194.03      189.17      2.77 o
  11  11   6        0.55        1.05      1.23 o
  12  11   6       39.74       46.86      1.56 o
  13  11   6        8.59        6.36      1.09 o
  14  11   6        6.80        3.78      1.47 o
  15  11   6       58.29       61.29      2.31 o
  16  11   6        0.36        0.97      1.28 o
  17  11   6       12.92       13.30      1.31 o
  18  11   6        0.02        0.38      0.72 o
   0  12   6       80.87       77.16      0.63 o
   1  12   6      492.07      495.03      1.82 o
   2  12   6       23.53       22.17      0.34 o
   3  12   6       17.36       16.25      0.27 o
   4  12   6        0.01        0.35      0.25 o
   5  12   6      223.83      237.03      1.18 o
   6  12   6       12.10       11.72      0.36 o
   7  12   6       63.17       63.95      1.33 o
   8  12   6        0.10       -0.38      0.38 o
   9  12   6       12.06       11.50      0.57 o
  10  12   6      149.97      155.81      1.97 o
  11  12   6       54.05       52.11      1.70 o
  12  12   6       83.05       81.55      1.93 o
  13  12   6        1.91        0.97      1.15 o
  14  12   6       15.11       18.64      2.34 o
  15  12   6        0.14       -0.37      1.28 o
  16  12   6       21.86       24.67      1.22 o
  17  12   6        0.00        0.74      0.98 o
   1  13   6      376.34      397.06      4.37 o
   2  13   6       10.88       11.20      0.30 o
   3  13   6       21.13       21.08      0.35 o
   4  13   6        1.19        1.67      0.33 o
   5  13   6       26.26       28.42      0.43 o
   6  13   6      212.77      217.15      1.54 o
   7  13   6      272.98      279.77      2.00 o
   8  13   6      166.18      163.51      4.05 o
   9  13   6      366.25      400.79      3.27 o
  10  13   6       64.04       70.39      1.47 o
  11  13   6        2.23        2.28      0.82 o
  12  13   6        0.07       -0.47      0.99 o
  13  13   6       26.79       26.75      1.40 o
  14  13   6       10.92       10.52      1.23 o
  15  13   6       45.03       53.40      1.89 o
  16  13   6        0.20        0.32      0.88 o
  17  13   6        5.74        6.55      0.79 o
   0  14   6      105.56      104.39      1.27 o
   1  14   6      131.74      140.25      1.43 o
   2  14   6        0.60        0.77      0.40 o
   3  14   6      145.91      150.87      1.32 o
   4  14   6      119.15      123.00      0.96 o
   5  14   6      341.42      360.25      6.51 o
   6  14   6      168.08      172.50      1.21 o
   7  14   6      185.13      185.91      3.16 o
   8  14   6       58.84       66.21      1.39 o
   9  14   6       11.10       11.32      0.59 o
  10  14   6       12.48       12.59      0.78 o
  11  14   6        2.59        3.21      0.85 o
  12  14   6        9.16       10.48      0.95 o
  13  14   6        4.18        3.51      1.02 o
  14  14   6        1.42        1.34      0.91 o
  15  14   6        1.44        2.17      0.94 o
  16  14   6        2.73        4.30      0.87 o
   1  15   6      510.32      548.47      3.71 o
   2  15   6       20.30       22.49      0.58 o
   3  15   6      150.14      164.05      1.41 o
   4  15   6      162.81      174.10      1.73 o
   5  15   6        1.06        1.12      0.46 o
   6  15   6      214.67      224.27      1.68 o
   7  15   6       62.77       64.57      2.04 o
   8  15   6       81.89       87.82      1.03 o
   9  15   6       53.15       52.09      0.85 o
  10  15   6        0.14        0.29      0.71 o
  11  15   6       44.84       43.86      2.53 o
  12  15   6        8.75        7.17      1.05 o
  13  15   6        2.41        1.78      0.87 o
  14  15   6        6.22        5.37      0.93 o
  15  15   6        0.05       -0.06      0.82 o
  16  15   6        1.98        1.59      0.60 o
   0  16   6       50.72       50.12      1.11 o
   1  16   6        1.08        0.68      0.62 o
   2  16   6        5.84        6.85      0.51 o
   3  16   6      372.88      402.31      3.59 o
   4  16   6       36.74       36.92      1.00 o
   5  16   6      289.66      319.35      2.72 o
   6  16   6      103.81      100.50      1.31 o
   7  16   6      150.07      151.40      4.02 o
   8  16   6       30.70       33.25      0.84 o
   9  16   6       34.94       34.47      1.06 o
  10  16   6       70.64       69.69      3.38 o
  11  16   6       11.61       10.77      0.87 o
  12  16   6       17.70       15.93      1.02 o
  13  16   6       15.00       12.99      0.96 o
  14  16   6        0.51       -0.13      0.70 o
  15  16   6       13.71       14.24      0.82 o
   1  17   6      114.79      117.24      1.26 o
   2  17   6       49.10       52.87      0.86 o
   3  17   6      102.66      109.60      2.62 o
   4  17   6      347.04      377.72      2.86 o
   5  17   6       15.98       17.88      0.60 o
   6  17   6      112.69      111.52      1.11 o
   7  17   6        0.35        1.08      0.48 o
   8  17   6       17.15       16.35      0.60 o
   9  17   6        0.84        1.32      0.50 o
  10  17   6        4.51        4.23      0.71 o
  11  17   6      114.21      101.22      2.17 o
  12  17   6        0.90        0.85      0.80 o
  13  17   6        3.27        3.66      0.67 o
  14  17   6        0.00        0.19      0.92 o
   0  18   6      106.83      110.59      1.65 o
   1  18   6        6.45        6.43      0.56 o
   2  18   6       62.60       66.97      1.02 o
   3  18   6      184.37      190.34      1.66 o
   4  18   6       30.47       33.87      0.75 o
   5  18   6       97.84       99.31      3.50 o
   6  18   6        9.22        9.92      0.49 o
   7  18   6       71.80       69.39      2.88 o
   8  18   6        2.07        2.24      0.50 o
   9  18   6       10.58        8.71      0.50 o
  10  18   6       46.63       52.97      1.32 o
  11  18   6        9.42        8.79      0.73 o
  12  18   6       15.19       13.03      0.90 o
  13  18   6       12.99       12.43      0.65 o
   1  19   6       77.70       75.72      1.04 o
   2  19   6       26.20       26.91      0.79 o
   3  19   6       34.20       36.02      0.76 o
   4  19   6      136.14      140.97      1.58 o
   5  19   6       34.71       37.08      0.73 o
   6  19   6       95.41       84.33      3.22 o
   7  19   6        0.61        0.92      0.48 o
   8  19   6       15.61       13.73      0.61 o
   9  19   6       10.65        9.12      0.55 o
  10  19   6        0.14        0.39      0.57 o
  11  19   6       65.59       56.93      1.70 o
  12  19   6        1.02        0.75      0.58 o
   0  20   6       41.81       44.76      1.33 o
   1  20   6        3.94        3.75      0.58 o
   2  20   6        4.51        4.42      0.60 o
   3  20   6       13.73       14.20      0.58 o
   4  20   6        0.22        0.17      0.56 o
   5  20   6       16.62       16.62      0.57 o
   6  20   6        0.61        0.07      0.43 o
   7  20   6       20.41       19.01      0.77 o
   8  20   6        4.27        4.21      0.47 o
   9  20   6        1.36        1.30      0.43 o
  10  20   6       15.78       13.77      1.16 o
  11  20   6        1.46        1.17      0.45 o
   1  21   6      113.74      118.82      6.90 o
   2  21   6        2.27        2.62      0.61 o
   3  21   6       18.43       17.08      0.85 o
   4  21   6       11.73       11.63      0.55 o
   5  21   6        6.05        6.33      0.46 o
   6  21   6       62.49       62.12      0.80 o
   7  21   6       12.64       12.20      1.04 o
   8  21   6       16.74       16.42      0.54 o
   9  21   6       27.78       23.34      0.65 o
   0  22   6        7.11        6.53      0.87 o
   1  22   6       11.98       11.01      0.58 o
   2  22   6        0.02       -0.30      0.42 o
   3  22   6        0.10        0.32      0.46 o
   4  22   6       10.23       10.02      0.62 o
   5  22   6       10.25        8.22      0.45 o
   6  22   6        6.56        5.56      0.45 o
   7  22   6        1.74        1.19      0.38 o
   8  22   6       10.68        8.72      0.39 o
   1  23   6       24.84       24.94      0.61 o
   2  23   6        0.28       -0.12      0.46 o
   3  23   6        4.67        4.19      0.49 o
   4  23   6        2.53        1.55      0.55 o
   5  23   6        6.63        4.49      0.41 o
   1   1   7     1368.36     1279.08      4.17 o
   2   1   7      267.54      253.41      1.29 o
   3   1   7       50.90       57.50      0.26 o
   4   1   7      219.99      251.02      1.53 o
   5   1   7       12.18       13.61      0.17 o
   6   1   7       34.44       23.99      0.18 o
   7   1   7       66.06       70.26      0.39 o
   8   1   7        1.64        2.79      0.12 o
   9   1   7        1.11        1.31      0.18 o
  10   1   7        2.50        2.90      0.26 o
  11   1   7      141.43      144.75      1.21 o
  12   1   7        1.73        1.97      0.54 o
  13   1   7       69.09       78.45      1.44 o
  14   1   7       33.47       30.16      2.24 o
  15   1   7        2.13        4.07      1.02 o
  16   1   7        0.01        0.21      1.07 o
  17   1   7        1.42        0.70      1.31 o
  18   1   7        0.62        0.07      1.14 o
  19   1   7        7.04        6.56      1.03 o
  20   1   7        2.88        2.91      0.97 o
   0   2   7     2754.83     2818.68     11.79 o
   1   2   7     6054.90     6539.71     20.00 o
   2   2   7      421.40      380.08      1.29 o
   3   2   7     1442.01     1563.34      5.35 o
   4   2   7     1236.12     1218.54      4.52 o
   5   2   7     1821.12     1674.71     23.68 o
   6   2   7       97.52       99.34      0.49 o
   7   2   7     1754.68     1700.62     10.36 o
   8   2   7      210.17      197.35      0.93 o
   9   2   7      152.89      142.79      0.81 o
  10   2   7        0.07        0.46      0.26 o
  11   2   7        1.36        1.01      0.39 o
  12   2   7       31.51       31.49      0.80 o
  13   2   7      159.83      170.06      2.65 o
  14   2   7       14.10       13.95      1.21 o
  15   2   7       29.63       32.09      1.29 o
  16   2   7       28.99       27.07      1.24 o
  17   2   7        5.21        5.18      1.03 o
  18   2   7       25.75       27.92      1.37 o
  19   2   7        2.64        2.35      1.06 o
  20   2   7       30.65       30.44      1.39 o
   1   3   7     1227.27     1144.41      3.62 o
   2   3   7      835.84      822.09      2.71 o
   3   3   7       81.92       95.69      0.51 o
   4   3   7      143.42      162.27      1.35 o
   5   3   7      178.35      173.29      0.72 o
   6   3   7        4.68       12.58      0.37 o
   7   3   7        7.14        4.13      0.51 o
   8   3   7        8.89       14.20      0.21 o
   9   3   7      324.24      291.93      1.42 o
  10   3   7       26.73       28.48      0.81 o
  11   3   7       24.28       28.38      0.55 o
  12   3   7       59.44       62.06      1.14 o
  13   3   7      419.44      460.83      6.39 o
  14   3   7      227.34      252.68      3.83 o
  15   3   7        1.52        1.86      1.05 o
  16   3   7        6.77        6.70      1.25 o
  17   3   7        5.26        5.66      1.04 o
  18   3   7        2.70        2.67      0.96 o
  19   3   7       32.08       35.84      2.52 o
  20   3   7        5.35        5.69      0.96 o
   0   4   7      369.48      350.75      1.62 o
   1   4   7     2354.25     2330.39      7.15 o
   2   4   7      584.49      571.54      1.96 o
   3   4   7       39.35       33.98      0.19 o
   4   4   7      422.53      451.24      1.63 o
   5   4   7     3207.40     2971.99     10.42 o
   6   4   7      297.73      276.29      1.13 o
   7   4   7     1550.43     1503.28      5.76 o
   8   4   7      820.41      787.96      3.58 o
   9   4   7      652.89      614.48      7.25 o
  10   4   7      184.15      184.00      2.39 o
  11   4   7        2.39        1.24      0.47 o
  12   4   7       44.68       43.73      1.00 o
  13   4   7      135.98      150.60      2.54 o
  14   4   7       44.54       44.15      1.33 o
  15   4   7       35.34       39.84      1.46 o
  16   4   7        1.72        2.27      1.09 o
  17   4   7       16.16       18.05      1.82 o
  18   4   7       16.02       14.89      1.01 o
  19   4   7        0.26        0.72      0.83 o
  20   4   7        8.94        8.90      0.77 o
   1   5   7      783.93      666.93      2.16 o
   2   5   7      592.55      577.24      1.94 o
   3   5   7      629.41      533.42      2.05 o
   4   5   7      793.08      746.96      2.50 o
   5   5   7      708.57      688.83      2.42 o
   6   5   7       23.74       31.72      0.24 o
   7   5   7      627.24      590.64      3.87 o
   8   5   7        3.02        1.85      0.14 o
   9   5   7     1399.72     1315.20      8.89 o
  10   5   7       45.98       48.72      0.84 o
  11   5   7      576.54      582.86      4.37 o
  12   5   7      572.91      581.11      5.69 o
  13   5   7      203.80      224.06      6.36 o
  14   5   7      289.82      317.90      4.26 o
  15   5   7       13.82       15.13      1.32 o
  16   5   7       44.91       44.14      1.61 o
  17   5   7       10.73       13.37      1.30 o
  18   5   7        0.59        1.03      0.92 o
  19   5   7       51.34       45.06      1.69 o
  20   5   7        0.40        0.64      0.84 o
   0   6   7      204.00      217.40      1.00 o
   1   6   7        2.51        1.95      0.10 o
   2   6   7     1947.06     1830.56      5.97 o
   3   6   7     2472.27     2189.42      6.94 o
   4   6   7      179.45      174.34      0.67 o
   5   6   7     1969.73     1749.29      5.85 o
   6   6   7      429.74      419.11      1.58 o
   7   6   7      728.24      709.45      2.62 o
   8   6   7      323.48      319.01      1.38 o
   9   6   7      747.61      725.86      5.67 o
  10   6   7      167.94      178.48      2.24 o
  11   6   7        1.67        2.45      0.59 o
  12   6   7        8.00        6.80      0.97 o
  13   6   7       22.62       21.16      1.11 o
  14   6   7        0.93        0.77      1.26 o
  15   6   7       31.83       35.57      1.65 o
  16   6   7       16.23       14.49      1.55 o
  17   6   7       82.54       89.35      2.82 o
  18   6   7        9.51       10.81      1.25 o
  19   6   7        3.43        3.78      0.93 o
  20   6   7        0.02        0.58      0.67 o
   1   7   7     2400.51     2227.28      6.95 o
   2   7   7      391.16      361.86      1.34 o
   3   7   7     1907.20     1821.36      5.75 o
   4   7   7     1079.33     1002.75      3.35 o
   5   7   7        1.57        2.05      0.14 o
   6   7   7       64.41       57.28      0.80 o
   7   7   7      690.18      690.51      4.79 o
   8   7   7       67.82       66.62      0.42 o
   9   7   7      712.82      688.97      3.60 o
  10   7   7        7.96        9.22      0.47 o
  11   7   7      845.73      864.21     15.38 o
  12   7   7      449.83      489.67      9.50 o
  13   7   7        0.09       -1.05      1.10 o
  14   7   7      149.09      155.38      3.18 o
  15   7   7        0.05       -0.68      1.24 o
  16   7   7       45.67       48.41      1.51 o
  17   7   7       97.68       90.22      2.24 o
  18   7   7        0.10        0.65      1.90 o
  19   7   7       51.98       52.97      3.62 o
   0   8   7      839.57      783.61      3.34 o
   1   8   7        0.08        1.46      0.12 o
   2   8   7     1604.26     1493.47      5.01 o
   3   8   7     3062.89     2843.47      8.91 o
   4   8   7      439.59      399.00      1.45 o
   5   8   7     1087.27     1006.02      4.98 o
   6   8   7        1.15        2.85      0.25 o
   7   8   7      932.12      961.80      4.11 o
   8   8   7      118.44      117.67      1.45 o
   9   8   7      134.02      140.78      3.21 o
  10   8   7       70.52       68.34      0.98 o
  11   8   7        7.13        7.61      0.69 o
  12   8   7        1.28        1.78      0.90 o
  13   8   7       41.52       40.73      1.44 o
  14   8   7        0.31        0.47      1.13 o
  15   8   7       88.78       92.06      2.28 o
  16   8   7        0.10       -0.32      1.06 o
  17   8   7       22.43       21.70      1.43 o
  18   8   7        6.54        7.62      1.12 o
  19   8   7        8.48        9.53      0.94 o
   1   9   7     1975.25     1892.83      5.94 o
   2   9   7      338.71      313.67      1.18 o
   3   9   7      136.64      147.06      0.61 o
   4   9   7      220.90      200.77      0.83 o
   5   9   7       29.96       29.33      0.25 o
   6   9   7      354.80      355.05      2.08 o
   7   9   7      803.63      807.25      2.89 o
   8   9   7       81.93       86.81      0.62 o
   9   9   7      190.28      179.70      5.94 o
  10   9   7        1.84        1.66      0.57 o
  11   9   7      335.64      341.21      5.31 o
  12   9   7       15.49       14.91      1.06 o
  13   9   7       13.12       12.37      0.99 o
  14   9   7       47.64       49.60      2.01 o
  15   9   7        3.19        4.72      1.45 o
  16   9   7       22.50       22.93      2.63 o
  17   9   7       33.60       30.40      1.25 o
  18   9   7        6.47        6.15      1.14 o
  19   9   7       11.79       13.42      1.09 o
   0  10   7      675.64      657.34      2.97 o
   1  10   7       60.40       56.60      0.46 o
   2  10   7      142.56      141.11      0.60 o
   3  10   7      915.14      877.23      3.06 o
   4  10   7       69.80       64.94      0.37 o
   5  10   7      639.16      631.37      2.26 o
   6  10   7        2.81        3.30      0.21 o
   7  10   7      989.65     1040.21      4.22 o
   8  10   7      292.88      285.34      3.70 o
   9  10   7        9.95        9.33      0.50 o
  10  10   7      231.21      234.50      6.60 o
  11  10   7       94.50       95.10     13.87 o
  12  10   7      311.41      309.80      4.88 o
  13  10   7      194.39      204.94     23.44 o
  14  10   7       59.83       62.49      3.96 o
  15  10   7      138.68      139.43      4.16 o
  16  10   7        5.49        4.14      1.05 o
  17  10   7        1.12        0.45      1.21 o
  18  10   7        1.83        1.83      0.78 o
   1  11   7      622.94      588.55      2.04 o
   2  11   7       74.63       68.19      0.39 o
   3  11   7       31.42       29.76      0.34 o
   4  11   7       86.13       84.29      0.46 o
   5  11   7       18.20       19.49      0.33 o
   6  11   7      548.52      569.14      2.40 o
   7  11   7      365.77      371.26      2.67 o
   8  11   7      110.01      112.92      0.90 o
   9  11   7       45.08       45.20      2.41 o
  10  11   7       10.12        9.18      0.71 o
  11  11   7       36.96       38.74      1.14 o
  12  11   7       21.13       21.75      1.27 o
  13  11   7       84.99       82.13      9.39 o
  14  11   7       10.54       11.34      1.51 o
  15  11   7       15.18       18.84      1.63 o
  16  11   7       15.05       14.51      1.26 o
  17  11   7        0.10        0.86      1.02 o
  18  11   7       17.03       15.31      0.90 o
   0  12   7      613.08      630.30      3.15 o
   1  12   7       17.24       16.14      0.25 o
   2  12   7      120.72      126.63      0.62 o
   3  12   7        1.69        2.09      0.23 o
   4  12   7        9.01        9.98      0.26 o
   5  12   7      178.00      187.18      1.17 o
   6  12   7        1.38        1.17      0.30 o
   7  12   7      190.01      199.62      1.34 o
   8  12   7       52.56       52.59      1.11 o
   9  12   7        6.56        7.90      0.53 o
  10  12   7      187.13      195.84      2.21 o
  11  12   7      125.50      130.04      3.07 o
  12  12   7      238.42      239.84      3.64 o
  13  12   7      179.51      193.57      4.55 o
  14  12   7       23.84       25.21      2.81 o
  15  12   7       45.68       53.79      3.23 o
  16  12   7        7.76        7.34      1.13 o
  17  12   7        0.14        0.25      0.83 o
   1  13   7      449.24      467.56      4.39 o
   2  13   7       11.70       11.91      0.30 o
   3  13   7      139.57      144.41      0.79 o
   4  13   7      396.37      422.93      2.30 o
   5  13   7       27.95       28.16      0.45 o
   6  13   7      520.97      545.19      7.06 o
   7  13   7        5.48        6.01      0.50 o
   8  13   7      152.18      158.87      2.90 o
   9  13   7        1.11        0.88      0.53 o
  10  13   7        3.93        3.52      0.76 o
  11  13   7        3.88        3.70      0.91 o
  12  13   7        0.06        0.79      0.92 o
  13  13   7       13.31       12.89      1.20 o
  14  13   7        0.29       -0.32      1.42 o
  15  13   7        0.48       -0.38      1.12 o
  16  13   7        9.49        9.04      1.09 o
  17  13   7        0.00        0.23      0.82 o
   0  14   7      548.18      565.54      4.74 o
   1  14   7       10.85       11.35      0.46 o
   2  14   7      287.59      302.93      1.81 o
   3  14   7      175.23      184.06      1.28 o
   4  14   7        1.59        1.92      0.39 o
   5  14   7        2.84        2.85      0.45 o
   6  14   7       22.57       24.14      0.50 o
   7  14   7       17.50       17.75      0.65 o
   8  14   7        1.76        1.60      0.49 o
   9  14   7        8.80        8.14      0.55 o
  10  14   7       51.32       54.13      1.37 o
  11  14   7       44.21       46.18      1.38 o
  12  14   7        9.08        8.66      1.13 o
  13  14   7       35.63       33.97      1.51 o
  14  14   7        3.86        3.45      1.01 o
  15  14   7        0.44       -0.23      0.91 o
  16  14   7        2.79        2.26      0.79 o
   1  15   7      133.70      139.08      1.58 o
   2  15   7        7.91        8.28      0.48 o
   3  15   7      161.35      171.98      3.21 o
   4  15   7      411.97      458.13      6.78 o
   5  15   7       47.31       46.57      0.62 o
   6  15   7      251.28      263.53      1.76 o
   7  15   7       28.56       29.57      0.55 o
   8  15   7       61.63       65.68      0.97 o
   9  15   7       14.30       13.34      0.61 o
  10  15   7        1.97        2.52      0.71 o
  11  15   7        0.00       -0.81      0.84 o
  12  15   7       12.31       13.33      1.01 o
  13  15   7        1.76        2.56      0.76 o
  14  15   7        0.03        0.97      0.81 o
  15  15   7        0.04       -0.06      0.77 o
  16  15   7        2.79        1.91      0.66 o
   0  16   7       63.39       67.72      1.19 o
   1  16   7        6.42        6.22      0.56 o
   2  16   7        8.91       10.52      0.57 o
   3  16   7       95.18      103.95      1.72 o
   4  16   7       86.25       87.40      0.92 o
   5  16   7        6.43        6.48      0.52 o
   6  16   7      107.87      109.32      1.33 o
   7  16   7       36.32       39.83      1.57 o
   8  16   7       19.26       17.91      0.77 o
   9  16   7        0.33       -0.30      0.43 o
  10  16   7       30.95       28.03      0.86 o
  11  16   7        8.70        7.45      0.95 o
  12  16   7        0.18        0.35      0.86 o
  13  16   7        3.99        4.23      0.83 o
  14  16   7        3.76        3.01      0.69 o
  15  16   7        0.10       -0.59      0.59 o
   1  17   7        4.55        4.57      0.65 o
   2  17   7        3.27        3.35      0.58 o
   3  17   7        0.05        0.29      0.53 o
   4  17   7       24.81       23.94      0.66 o
   5  17   7        7.30        7.72      0.51 o
   6  17   7       20.36       20.25      0.75 o
   7  17   7        0.81        0.85      0.47 o
   8  17   7        0.47       -0.12      0.55 o
   9  17   7        8.47        8.27      0.53 o
  10  17   7        7.22        6.78      0.74 o
  11  17   7        0.99        0.61      0.77 o
  12  17   7        0.18        0.71      0.83 o
  13  17   7        4.58        4.04      0.66 o
  14  17   7        0.01        0.31      0.73 o
   0  18   7        0.98        0.66      0.88 o
   1  18   7        1.18        1.39      0.62 o
   2  18   7       19.73       20.93      0.70 o
   3  18   7        0.01       -0.60      0.60 o
   4  18   7       10.45       11.84      0.66 o
   5  18   7        0.27        0.41      0.53 o
   6  18   7        1.55        0.88      0.47 o
   7  18   7        1.91        1.25      0.49 o
   8  18   7       14.39       12.66      0.56 o
   9  18   7       14.05       12.86      0.57 o
  10  18   7        1.33        0.18      0.72 o
  11  18   7        3.31        2.66      0.60 o
  12  18   7        0.47        0.18      0.69 o
  13  18   7        3.77        4.05      0.61 o
   1  19   7       17.95       18.69      0.63 o
   2  19   7        0.62        0.37      0.55 o
   3  19   7        2.36        3.16      0.55 o
   4  19   7       44.97       48.20      0.90 o
   5  19   7       19.84       19.15      0.61 o
   6  19   7       15.62       14.49      0.73 o
   7  19   7        0.58        0.81      0.48 o
   8  19   7       17.43       17.22      0.82 o
   9  19   7       16.26       15.23      0.57 o
  10  19   7        0.16       -0.03      0.55 o
  11  19   7        4.11        3.18      0.56 o
  12  19   7        6.37        5.65      0.62 o
   0  20   7       21.61       22.93      0.92 o
   1  20   7        0.16       -0.55      0.68 o
   2  20   7        8.47        9.48      0.65 o
   3  20   7       11.97       10.49      0.64 o
   4  20   7       11.80       11.28      0.57 o
   5  20   7        0.36       -0.43      0.43 o
   6  20   7       29.59       32.46      0.73 o
   7  20   7       17.83       16.27      0.57 o
   8  20   7        2.50        2.02      0.45 o
   9  20   7        3.82        2.70      0.42 o
  10  20   7        4.72        3.80      0.61 o
  11  20   7        0.90        0.43      0.40 o
   1  21   7        5.07        4.19      0.53 o
   2  21   7        5.94        6.24      0.65 o
   3  21   7        1.20        1.10      0.51 o
   4  21   7       39.77       42.35      1.09 o
   5  21   7        0.33        0.23      0.50 o
   6  21   7       39.41       36.59      1.38 o
   7  21   7        2.53        2.12      0.43 o
   8  21   7        7.34        5.76      0.42 o
   9  21   7       12.29        8.98      0.39 o
   0  22   7       44.48       44.35      1.52 o
   1  22   7        9.62        9.09      0.68 o
   2  22   7        5.15        5.10      0.47 o
   3  22   7        0.00       -0.38      0.71 o
   4  22   7        0.56        0.55      0.43 o
   5  22   7        1.12        1.08      0.42 o
   6  22   7        0.82        0.48      0.36 o
   7  22   7        1.46        0.76      0.34 o
   8  22   7        2.30        1.87      0.33 o
   1  23   7        3.05        3.51      0.46 o
   2  23   7        2.15        1.96      0.67 o
   3  23   7        1.95        1.86      0.47 o
   4  23   7        4.91        3.97      0.44 o
   5  23   7       14.11       11.84      0.62 o
   1   0   8     4895.72     5057.08     19.62 o
   2   0   8     1245.41     1049.53      4.32 o
   3   0   8     3607.06     3539.08     15.41 o
   4   0   8      272.81      258.35      1.27 o
   5   0   8      191.38      194.12      1.00 o
   6   0   8      287.48      305.44      1.67 o
   7   0   8     1198.58     1228.98      6.28 o
   8   0   8       36.95       28.34      0.31 o
   9   0   8      346.35      354.33      2.55 o
  10   0   8       45.61       41.97      0.62 o
  11   0   8      149.17      146.93      1.75 o
  12   0   8      811.33      807.17      8.40 o
  13   0   8      247.98      271.04      4.20 o
  14   0   8      268.33      316.25      5.25 o
  15   0   8       44.30       60.26      2.62 o
  16   0   8        0.05       -0.32      1.34 o
  17   0   8        8.01       10.53      1.97 o
  18   0   8        0.00       -0.73      1.69 o
  19   0   8        5.22        6.18      1.58 o
  20   0   8       37.18       47.77      2.25 o
   1   1   8      344.29      445.19      1.49 o
   2   1   8       14.93       11.48      0.08 o
   3   1   8      536.13      533.52      1.95 o
   4   1   8      501.89      462.85      1.79 o
   5   1   8      185.45      187.02      0.77 o
   6   1   8     4598.54     4370.35     30.48 o
   7   1   8        5.62        6.94      0.25 o
   8   1   8      361.63      336.94      2.17 o
   9   1   8      752.69      758.78      3.49 o
  10   1   8      355.20      359.08      2.00 o
  11   1   8        3.92        5.29      0.40 o
  12   1   8      293.54      289.30      4.66 o
  13   1   8      175.08      182.67      7.10 o
  14   1   8      575.96      599.64      6.63 o
  15   1   8        0.16       -0.18      0.89 o
  16   1   8      118.57      143.04      4.12 o
  17   1   8       29.59       33.03      1.56 o
  18   1   8       13.25       10.89      1.32 o
  19   1   8        2.52        3.31      1.03 o
  20   1   8        0.04       -0.22      0.85 o
   0   2   8    21240.80    22367.39    679.40 o
   1   2   8     1547.39     1450.97      4.55 o
   2   2   8     5239.38     5221.25     16.53 o
   3   2   8      479.15      440.36      1.59 o
   4   2   8      257.45      269.09      3.17 o
   5   2   8      202.30      200.73      3.83 o
   6   2   8       33.49       27.82      0.37 o
   7   2   8      852.72      838.48     10.64 o
   8   2   8      223.70      218.42      0.99 o
   9   2   8      206.20      204.57      1.88 o
  10   2   8      586.68      583.50      3.08 o
  11   2   8       94.24       96.93      0.94 o
  12   2   8      502.86      493.10     12.17 o
  13   2   8       94.16       94.48      1.65 o
  14   2   8       66.17       69.08      1.69 o
  15   2   8       25.45       29.71      2.71 o
  16   2   8        0.13       -0.20      1.13 o
  17   2   8       12.16       11.93      1.04 o
  18   2   8        5.16        4.31      1.11 o
  19   2   8        1.96        1.78      1.08 o
  20   2   8        8.08        8.27      0.94 o
   1   3   8     2243.00     2250.97      7.02 o
   2   3   8       51.63       70.59      0.30 o
   3   3   8     4731.04     5083.53     20.47 o
   4   3   8     2325.23     2247.78      7.52 o
   5   3   8     1481.93     1559.97      6.68 o
   6   3   8      429.92      460.51      1.96 o
   7   3   8      107.93      111.16      1.71 o
   8   3   8      130.58      137.41      0.88 o
   9   3   8      118.26      105.25      0.64 o
  10   3   8       35.79       32.34      0.42 o
  11   3   8      136.89      140.74      1.24 o
  12   3   8      292.58      295.84     10.32 o
  13   3   8        1.84       -0.01      0.96 o
  14   3   8       87.50       91.97      3.27 o
  15   3   8        0.12        0.77      1.18 o
  16   3   8      135.30      161.65      3.04 o
  17   3   8        4.48        4.31      1.07 o
  18   3   8       26.56       26.63      1.24 o
  19   3   8        0.35        0.84      0.94 o
  20   3   8        2.45        2.54      0.90 o
   0   4   8     3914.26     3705.30     15.73 o
   1   4   8        4.15        2.24      0.09 o
   2   4   8     7882.76     8223.09     25.70 o
   3   4   8     1754.73     1692.36      6.46 o
   4   4   8      200.78      199.36      0.78 o
   5   4   8       74.92       69.07      0.64 o
   6   4   8     1013.97     1037.00      3.93 o
   7   4   8      289.69      257.17      1.52 o
   8   4   8      761.70      793.98      3.47 o
   9   4   8      125.38      122.36      0.75 o
  10   4   8     1525.97     1558.24      8.22 o
  11   4   8       37.74       42.02      0.84 o
  12   4   8       74.32       76.65      1.77 o
  13   4   8        0.45        0.98      0.82 o
  14   4   8       21.47       25.13      1.62 o
  15   4   8       16.99       16.62      1.27 o
  16   4   8        5.97        6.19      0.99 o
  17   4   8       16.37       15.58      1.38 o
  18   4   8       31.47       35.94      3.03 o
  19   4   8        0.89       -0.35      0.95 o
  20   4   8        0.20        0.39      0.73 o
   1   5   8     1307.44     1329.50      4.19 o
   2   5   8      368.74      329.17      1.45 o
   3   5   8      759.25      777.51      2.89 o
   4   5   8     1878.43     1739.11      5.63 o
   5   5   8      467.18      447.95      1.63 o
   6   5   8       25.91       28.49      0.21 o
   7   5   8      200.37      195.87      0.86 o
   8   5   8       51.99       62.47      0.95 o
   9   5   8      233.74      208.40      1.34 o
  10   5   8       12.73       15.90      0.43 o
  11   5   8      954.71      959.35      9.41 o
  12   5   8      123.49      123.08      2.31 o
  13   5   8       16.04       13.09      1.12 o
  14   5   8        7.89        9.63      1.23 o
  15   5   8       37.06       43.25      1.57 o
  16   5   8       69.35       72.38      4.29 o
  17   5   8        2.03        1.60      1.16 o
  18   5   8       12.98       12.60      1.17 o
  19   5   8        5.78        5.96      0.97 o
  20   5   8        2.00        1.51      0.75 o
   0   6   8      245.15      202.76      0.96 o
   1   6   8       96.17       94.49      0.38 o
   2   6   8     1035.01      954.62      4.02 o
   3   6   8     2316.92     2151.50      6.80 o
   4   6   8      132.07      111.20      0.47 o
   5   6   8       18.42       20.54      0.19 o
   6   6   8      204.82      230.59      0.93 o
   7   6   8        1.34        4.19      0.26 o
   8   6   8      591.33      609.93      2.44 o
   9   6   8      151.25      151.93      0.93 o
  10   6   8      378.82      388.27      2.95 o
  11   6   8       22.79       23.75      0.74 o
  12   6   8        5.33        4.78      0.77 o
  13   6   8        1.57        1.04      0.92 o
  14   6   8        6.78        7.36      1.25 o
  15   6   8       22.85       22.90      2.00 o
  16   6   8       16.07       16.86      1.28 o
  17   6   8        3.35        1.43      1.28 o
  18   6   8       21.17       27.09      1.64 o
  19   6   8        4.50        4.28      0.93 o
  20   6   8        6.13        5.08      0.81 o
   1   7   8     1118.89     1007.01      3.21 o
   2   7   8      968.88      847.98      2.93 o
   3   7   8       29.46       20.75      0.35 o
   4   7   8      217.05      177.56      0.70 o
   5   7   8      119.40       98.71      0.45 o
   6   7   8      437.60      419.37      1.57 o
   7   7   8      297.61      287.62      1.15 o
   8   7   8       89.19       94.30      0.68 o
   9   7   8      134.72      127.58      1.01 o
  10   7   8       10.22       11.66      0.47 o
  11   7   8      530.66      538.73      4.89 o
  12   7   8       14.01       14.95      0.99 o
  13   7   8       37.50       37.46      1.31 o
  14   7   8       87.22       96.55      2.31 o
  15   7   8       20.75       20.76      1.37 o
  16   7   8        4.76        5.15      0.99 o
  17   7   8        1.99        1.73      0.94 o
  18   7   8        0.16       -0.17      1.27 o
  19   7   8       16.86       16.37      1.91 o
   0   8   8       16.92       18.30      0.23 o
   1   8   8        1.85        1.27      0.13 o
   2   8   8      400.83      363.60      1.63 o
   3   8   8      222.61      208.90      0.79 o
   4   8   8        5.08        6.24      0.15 o
   5   8   8      117.86      123.78      0.54 o
   6   8   8       13.36       11.08      0.18 o
   7   8   8       74.43       78.82      1.12 o
   8   8   8      202.52      203.52      1.02 o
   9   8   8       77.41       76.97      0.68 o
  10   8   8       12.11       13.88      0.63 o
  11   8   8        1.87        2.17      0.66 o
  12   8   8       27.08       30.87      1.15 o
  13   8   8        2.33        3.41      1.01 o
  14   8   8       62.87       68.85      1.83 o
  15   8   8        3.48        3.49      1.41 o
  16   8   8        1.35        1.27      1.47 o
  17   8   8        0.82        0.30      1.11 o
  18   8   8        4.14        4.59      1.32 o
  19   8   8        0.03       -0.18      0.94 o
   1   9   8      868.13      794.16      2.64 o
   2   9   8      449.49      404.10      1.52 o
   3   9   8      282.68      255.34      0.97 o
   4   9   8        4.54        3.87      0.17 o
   5   9   8      236.16      212.92      0.86 o
   6   9   8      352.11      344.10      1.30 o
   7   9   8       68.78       65.76      0.41 o
   8   9   8      154.40      150.25      0.93 o
   9   9   8        0.45       -0.31      0.33 o
  10   9   8       18.71       17.31      0.66 o
  11   9   8        8.51        7.76      0.77 o
  12   9   8        0.96        0.70      1.04 o
  13   9   8       10.92       10.43      1.02 o
  14   9   8       97.88      106.31      3.49 o
  15   9   8        5.32        5.68      1.13 o
  16   9   8        4.64        2.49      1.49 o
  17   9   8        3.14        3.27      0.99 o
  18   9   8        6.99        6.52      1.15 o
  19   9   8        4.34        3.52      0.90 o
   0  10   8      293.97      279.08      1.36 o
   1  10   8       30.54       28.70      0.25 o
   2  10   8      358.94      335.99      1.23 o
   3  10   8       84.36       81.85      0.41 o
   4  10   8        5.44        4.66      0.19 o
   5  10   8       48.05       51.82      0.34 o
   6  10   8        4.41        5.65      0.21 o
   7  10   8        8.31        8.18      0.27 o
   8  10   8       19.49       18.61      0.63 o
   9  10   8       11.87       10.82      0.55 o
  10  10   8       33.61       33.33      1.27 o
  11  10   8        1.97        2.59      0.73 o
  12  10   8        3.16        3.24      1.13 o
  13  10   8       13.56       12.09      1.22 o
  14  10   8       41.89       46.30      1.82 o
  15  10   8        7.24        5.72      1.36 o
  16  10   8        3.11        3.19      0.86 o
  17  10   8        0.24        0.85      1.03 o
  18  10   8        8.77        8.38      0.86 o
   1  11   8       18.28       22.77      0.29 o
   2  11   8        6.12        8.13      0.21 o
   3  11   8       19.22       16.12      0.24 o
   4  11   8        3.56        4.22      0.21 o
   5  11   8        0.68        1.35      0.24 o
   6  11   8       14.39       14.67      0.45 o
   7  11   8      154.01      157.84      1.99 o
   8  11   8       96.35       97.14      0.86 o
   9  11   8       52.88       51.76      0.80 o
  10  11   8       75.57       74.67      1.73 o
  11  11   8       15.63       16.15      0.88 o
  12  11   8        0.03       -0.15      1.30 o
  13  11   8       62.14       68.44      1.79 o
  14  11   8        1.45        2.62      1.49 o
  15  11   8        0.01       -0.18      1.32 o
  16  11   8       12.76       11.86      1.06 o
  17  11   8       15.34       15.76      1.33 o
  18  11   8        5.44        5.80      0.75 o
   0  12   8       62.46       65.74      0.56 o
   1  12   8        1.62        2.04      0.22 o
   2  12   8       15.00       15.34      0.26 o
   3  12   8      269.25      280.21      1.16 o
   4  12   8        8.93        9.92      0.27 o
   5  12   8       24.43       24.79      0.35 o
   6  12   8      140.76      142.51      1.25 o
   7  12   8      255.62      264.39      6.44 o
   8  12   8        0.57        0.55      0.45 o
   9  12   8        7.70        6.79      0.52 o
  10  12   8        0.04        0.47      0.64 o
  11  12   8        0.83        1.56      0.78 o
  12  12   8       40.01       42.16      1.50 o
  13  12   8       15.95       14.38      1.61 o
  14  12   8        8.59        7.29      1.29 o
  15  12   8       11.48       12.20      1.49 o
  16  12   8        2.31        1.86      0.95 o
  17  12   8        8.12        7.72      0.82 o
   1  13   8      266.53      282.83      2.40 o
   2  13   8      148.50      155.08      0.81 o
   3  13   8        1.24        2.17      0.28 o
   4  13   8       34.96       36.12      0.45 o
   5  13   8        1.35        2.08      0.35 o
   6  13   8      238.67      249.11      1.54 o
   7  13   8       92.69       88.98      1.69 o
   8  13   8        0.82        1.24      0.49 o
   9  13   8       36.50       35.91      1.60 o
  10  13   8       38.10       39.27      1.18 o
  11  13   8       20.46       20.57      1.23 o
  12  13   8        9.72       11.84      1.21 o
  13  13   8       35.34       35.15      1.43 o
  14  13   8       75.67       70.44      8.88 o
  15  13   8        2.94        3.17      1.17 o
  16  13   8       13.06       15.28      1.05 o
  17  13   8        8.17        7.90      0.85 o
   0  14   8       34.40       37.49      0.86 o
   1  14   8        1.93        2.50      0.42 o
   2  14   8        0.77        1.37      0.39 o
   3  14   8       99.65      106.84      1.46 o
   4  14   8       23.92       24.87      0.50 o
   5  14   8      150.39      154.22      2.14 o
   6  14   8       32.37       34.37      0.58 o
   7  14   8      237.28      240.94      1.91 o
   8  14   8        8.77        9.20      0.56 o
   9  14   8       39.09       37.71      0.80 o
  10  14   8        6.45        6.37      0.72 o
  11  14   8        0.65       -0.03      1.00 o
  12  14   8       44.68       49.10      1.57 o
  13  14   8        2.84        3.39      0.92 o
  14  14   8       17.82       15.68      1.09 o
  15  14   8        1.86        2.89      0.93 o
  16  14   8        0.51        0.12      0.73 o
   1  15   8        0.58        0.74      0.48 o
   2  15   8       51.65       56.67      0.79 o
   3  15   8       23.33       25.48      0.62 o
   4  15   8      135.70      148.44      1.26 o
   5  15   8       91.25       96.23      0.94 o
   6  15   8      108.35      111.78      2.19 o
   7  15   8       36.01       35.23      0.58 o
   8  15   8       57.81       59.37      1.82 o
   9  15   8       21.31       19.75      0.68 o
  10  15   8        3.02        3.07      0.74 o
  11  15   8        6.49        6.70      0.81 o
  12  15   8       29.76       29.51      1.58 o
  13  15   8        3.78        4.29      0.78 o
  14  15   8       38.81       44.65      5.81 o
  15  15   8        0.00        0.00      0.80 o
  16  15   8       11.90        9.71      0.88 o
   0  16   8      134.61      134.81      1.76 o
   1  16   8        6.14        6.56      0.52 o
   2  16   8      220.86      231.07      2.05 o
   3  16   8        5.09        6.00      0.73 o
   4  16   8       10.55       12.27      0.57 o
   5  16   8      161.58      172.92      1.40 o
   6  16   8      101.89      102.51      1.07 o
   7  16   8       72.97       73.92      1.71 o
   8  16   8       92.54       86.34      1.25 o
   9  16   8       78.90       74.35      1.18 o
  10  16   8      104.65      114.97      3.65 o
  11  16   8       10.17       10.57      0.90 o
  12  16   8        6.91        7.50      0.95 o
  13  16   8        2.02        1.57      0.75 o
  14  16   8        0.02       -0.30      0.69 o
  15  16   8        0.07        0.23      0.90 o
   1  17   8        3.60        3.44      0.55 o
   2  17   8       36.30       41.01      0.99 o
   3  17   8        1.45        2.02      0.49 o
   4  17   8      210.75      225.59      2.84 o
   5  17   8       12.35       13.40      0.53 o
   6  17   8       36.73       36.39      0.72 o
   7  17   8       26.92       26.19      2.00 o
   8  17   8      100.29       88.38      6.92 o
   9  17   8       11.12        9.80      0.57 o
  10  17   8       26.64       27.66      1.30 o
  11  17   8        1.61        1.77      0.71 o
  12  17   8       18.72       16.95      0.83 o
  13  17   8        4.75        5.46      0.77 o
  14  17   8        8.20        7.43      1.76 o
   0  18   8      125.79      133.79      2.15 o
   1  18   8        9.65       10.71      0.63 o
   2  18   8      153.40      160.06      2.53 o
   3  18   8        0.43        0.11      0.55 o
   4  18   8        1.23        2.01      0.58 o
   5  18   8      119.60      118.19      1.25 o
   6  18   8      178.92      164.58      1.70 o
   7  18   8       46.16       48.08      0.78 o
   8  18   8      196.53      225.21     10.74 o
   9  18   8       59.33       62.65      3.93 o
  10  18   8      114.10      108.15      2.95 o
  11  18   8       20.29       17.52      0.78 o
  12  18   8        2.19        3.09      0.65 o
  13  18   8        6.32        7.12      0.70 o
   1  19   8        0.42        0.44      0.58 o
   2  19   8      125.59      128.63      3.78 o
   3  19   8        0.20        0.46      0.80 o
   4  19   8      170.60      177.76     10.17 o
   5  19   8        0.33        0.21      0.53 o
   6  19   8       81.51       86.95      1.07 o
   7  19   8       13.47       13.64      0.54 o
   8  19   8       59.32       66.25      3.10 o
   9  19   8        1.78        1.24      0.44 o
  10  19   8        9.34        9.14      0.63 o
  11  19   8        0.06       -0.36      0.82 o
  12  19   8        1.85        1.46      0.58 o
   0  20   8       36.10       40.48      1.19 o
   1  20   8        5.68        5.74      0.58 o
   2  20   8       10.97       11.21      0.58 o
   3  20   8       11.66       11.08      0.61 o
   4  20   8        7.24        6.85      0.52 o
   5  20   8       62.82       64.49      3.22 o
   6  20   8       12.16       11.67      0.47 o
   7  20   8       47.24       42.53      0.92 o
   8  20   8       82.92       90.78      6.28 o
   9  20   8       11.42        9.52      0.49 o
  10  20   8       20.09       16.53      0.58 o
  11  20   8        6.47        4.90      0.49 o
   1  21   8        3.57        4.11      0.54 o
   2  21   8      116.23      111.66      1.75 o
   3  21   8       33.22       32.38      2.14 o
   4  21   8       82.94       77.21      1.19 o
   5  21   8       21.96       21.41      0.58 o
   6  21   8      103.40       98.41      1.15 o
   7  21   8       26.75       23.89      2.15 o
   8  21   8       26.53       23.79      1.13 o
   9  21   8        7.36        5.25      0.36 o
   0  22   8        2.97        2.07      0.86 o
   1  22   8        0.26       -0.22      0.61 o
   2  22   8        0.19        0.63      0.47 o
   3  22   8       26.95       26.00      0.72 o
   4  22   8        6.81        6.05      0.42 o
   5  22   8       17.92       18.72      0.52 o
   6  22   8        2.22        1.51      0.34 o
   7  22   8       20.08       19.61      0.49 o
   1  23   8        0.00       -0.20      0.47 o
   2  23   8       12.63       11.97      1.20 o
   3  23   8        6.05        4.89      0.44 o
   4  23   8       21.00       19.71      0.87 o
   5  23   8        4.22        3.75      0.55 o
   1   1   9     5020.41     5461.89     17.90 o
   2   1   9       54.84       45.61      0.20 o
   3   1   9     1453.53     1493.74      5.59 o
   4   1   9      524.48      519.75      1.94 o
   5   1   9       64.03       61.64      0.31 o
   6   1   9      100.99      100.30      0.49 o
   7   1   9     1343.69     1297.13      5.05 o
   8   1   9       23.10       21.48      0.22 o
   9   1   9       33.95       29.26      0.41 o
  10   1   9       22.16       19.62      0.34 o
  11   1   9       33.00       33.66      0.80 o
  12   1   9        5.32        4.13      0.64 o
  13   1   9       53.56       53.78      1.32 o
  14   1   9        5.88        5.53      0.88 o
  15   1   9       18.23       18.61      1.32 o
  16   1   9        0.15        0.01      1.07 o
  17   1   9       10.98       11.38      1.34 o
  18   1   9        0.98        1.46      1.18 o
  19   1   9        7.55        8.52      1.02 o
  20   1   9        3.04        4.59      0.94 o
   0   2   9      700.21      758.32      3.24 o
   1   2   9      126.27      138.69      0.51 o
   2   2   9      492.39      480.75      1.68 o
   3   2   9     1936.38     1756.99      5.92 o
   4   2   9      216.51      202.75      0.85 o
   5   2   9     1167.67     1038.14      8.56 o
   6   2   9      253.10      232.15      2.57 o
   7   2   9     4027.18     3894.27     15.64 o
   8   2   9        0.15        0.42      0.13 o
   9   2   9       86.98       92.22      0.62 o
  10   2   9       33.23       29.29      0.44 o
  11   2   9      113.71      115.17      1.05 o
  12   2   9       47.80       47.51      0.83 o
  13   2   9      232.56      233.48      4.30 o
  14   2   9       51.75       52.52      1.41 o
  15   2   9      174.97      196.68      3.40 o
  16   2   9        1.89        2.21      0.98 o
  17   2   9       27.18       26.93      1.24 o
  18   2   9        0.42       -0.77      1.20 o
  19   2   9        6.03        5.97      1.11 o
  20   2   9        0.02       -0.10      1.04 o
   2   3   9      888.64      971.95      3.20 o
   3   3   9       80.68       92.19      0.38 o
   4   3   9     1959.31     1990.34      9.20 o
   5   3   9        0.00        0.82      0.09 o
   6   3   9      319.12      315.67      2.51 o
   7   3   9     1967.84     1895.01      8.69 o
   8   3   9       40.84       39.22      0.28 o
   9   3   9       66.20       57.80      0.46 o
  10   3   9       62.33       63.83      0.58 o
  11   3   9      310.42      318.69      2.41 o
  12   3   9        0.00       -0.33      0.70 o
  13   3   9       72.76       77.38      2.41 o
  14   3   9        1.09        0.88      0.97 o
  15   3   9       14.58       16.91      1.31 o
  16   3   9        2.19        2.71      1.16 o
  17   3   9        0.13       -0.35      1.17 o
  18   3   9        1.97        0.61      0.86 o
  19   3   9        1.75        2.95      0.99 o
  20   3   9        8.03        7.20      0.95 o
   0   4   9        4.67        6.53      0.13 o
   1   4   9       86.10       74.32      0.39 o
   2   4   9      849.55      847.70      2.84 o
   3   4   9     4204.04     3926.15     12.63 o
   4   4   9      548.13      540.40      1.92 o
   5   4   9     3605.57     3371.99     11.63 o
   6   4   9      520.18      512.01      4.03 o
   7   4   9     3322.92     3206.61    107.25 o
   8   4   9       82.64       80.64      0.47 o
   9   4   9       11.63       14.28      0.28 o
  10   4   9       36.29       30.14      0.48 o
  11   4   9       65.32       60.63      0.77 o
  12   4   9        0.00        0.55      0.67 o
  13   4   9       87.67       93.47      3.84 o
  14   4   9       46.63       54.95      1.60 o
  15   4   9      167.93      170.64      2.63 o
  16   4   9       18.13       18.52      1.71 o
  17   4   9       27.44       28.42      1.41 o
  18   4   9        5.63        4.96      0.93 o
  19   4   9       14.37       14.73      1.20 o
  20   4   9        0.31        0.86      0.75 o
   1   5   9     8551.71     8961.84     27.32 o
   2   5   9       71.99       83.28      0.35 o
   3   5   9     3815.59     3680.92     20.17 o
   4   5   9      131.26      107.02      0.54 o
   5   5   9      293.78      319.73      1.37 o
   6   5   9       27.89       21.14      0.19 o
   7   5   9        4.20        1.80      0.36 o
   8   5   9        0.22        0.57      0.20 o
   9   5   9      522.58      502.41      2.53 o
  10   5   9        0.78        2.16      0.44 o
  11   5   9     1546.97     1589.97     12.18 o
  12   5   9       78.89       76.93      1.27 o
  13   5   9       57.99       61.22      1.36 o
  14   5   9       46.34       49.97      1.62 o
  15   5   9        0.43        0.94      0.93 o
  16   5   9        5.09        5.49      1.12 o
  17   5   9       55.25       60.01      1.87 o
  18   5   9        0.00       -0.63      0.86 o
  19   5   9       20.70       17.98      0.95 o
  20   5   9        0.66        0.92      1.00 o
   0   6   9      410.99      421.20      1.91 o
   1   6   9        3.19        2.85      0.10 o
   2   6   9      290.27      279.59      1.01 o
   3   6   9     3406.24     3271.66     10.21 o
   4   6   9       84.86       82.59      0.37 o
   5   6   9     3418.79     3364.49     10.86 o
   6   6   9        3.37        3.76      0.14 o
   7   6   9      349.04      322.85      1.27 o
   8   6   9       25.79       23.04      0.32 o
   9   6   9      282.78      290.09      1.59 o
  10   6   9      102.38       99.43      1.29 o
  11   6   9        0.51        0.89      0.55 o
  12   6   9       25.73       27.51      0.92 o
  13   6   9        0.02        0.53      0.80 o
  14   6   9       19.68       18.67      1.13 o
  15   6   9       94.78       88.48      2.17 o
  16   6   9       54.54       58.94      1.87 o
  17   6   9      371.59      353.66      7.48 o
  18   6   9       17.37       18.33      1.92 o
  19   6   9       19.29       17.85      1.12 o
  20   6   9        3.96        2.97      0.66 o
   1   7   9      307.01      277.81      0.99 o
   2   7   9       68.90       78.24      0.36 o
   3   7   9     2258.29     2249.21      7.14 o
   4   7   9      120.39      148.03      0.60 o
   5   7   9       15.44       25.49      0.21 o
   6   7   9        7.44       10.75      0.23 o
   8   7   9        5.21        7.43      0.21 o
   9   7   9     2208.22     2199.75     24.78 o
  10   7   9       51.51       50.93      1.42 o
  11   7   9     2232.35     2396.16     18.36 o
  12   7   9      115.66      113.05      2.08 o
  13   7   9      318.67      345.22      4.79 o
  14   7   9       80.62       88.91      2.21 o
  15   7   9        1.05        1.21      1.13 o
  16   7   9        1.67        1.56      1.12 o
  17   7   9       36.44       33.96      1.31 o
  18   7   9        0.19       -0.19      1.14 o
  19   7   9       26.11       25.46      2.31 o
   0   8   9      523.38      457.37      2.03 o
   1   8   9      559.51      530.80      1.76 o
   2   8   9       75.49       60.55      0.34 o
   3   8   9      993.37      996.09      3.26 o
   4   8   9        1.06        1.19      0.23 o
   5   8   9     2247.05     2275.57      7.50 o
   6   8   9      144.91      144.72      0.63 o
   7   8   9      149.21      144.23      0.88 o
   8   8   9       15.64       14.62      0.27 o
   9   8   9      114.38      120.60      0.91 o
  10   8   9        3.47        3.81      0.46 o
  11   8   9        0.10        0.55      0.70 o
  12   8   9        4.30        5.80      0.97 o
  13   8   9       36.09       39.67      1.94 o
  14   8   9        0.72        0.83      1.31 o
  15   8   9      143.62      145.47     11.82 o
  16   8   9       14.24       15.83      1.38 o
  17   8   9      274.03      257.00      3.97 o
  18   8   9        2.11       -0.19      1.28 o
  19   8   9        8.74        9.89      1.10 o
   1   9   9      696.34      660.28      2.21 o
   2   9   9       14.63       14.07      0.23 o
   3   9   9      501.10      501.13      1.72 o
   4   9   9       45.19       43.35      0.28 o
   5   9   9       23.44       31.16      0.33 o
   6   9   9        4.24        4.27      0.19 o
   7   9   9       89.90       87.16      1.45 o
   8   9   9        0.45        0.99      0.29 o
   9   9   9     1244.53     1285.23     14.90 o
  10   9   9       53.65       51.16      0.96 o
  11   9   9      277.39      277.66     12.47 o
  12   9   9        6.46        6.15      1.01 o
  13   9   9      214.02      233.00      3.63 o
  14   9   9        4.85        4.43      1.40 o
  15   9   9       33.16       30.36      1.30 o
  16   9   9        0.57        0.84      1.52 o
  17   9   9        9.76       10.56      1.07 o
  18   9   9        0.17        0.05      1.13 o
  19   9   9       18.96       19.16      1.12 o
   0  10   9      137.29      132.09      0.75 o
   1  10   9     1069.98     1026.65      3.42 o
   2  10   9        5.12        6.24      0.17 o
   3  10   9      439.39      432.23      1.71 o
   4  10   9        2.41        2.22      0.18 o
   5  10   9     1242.99     1287.08      4.26 o
   6  10   9       25.33       25.48      0.30 o
   7  10   9      504.64      515.74      2.66 o
   8  10   9        9.35        8.66      0.38 o
   9  10   9        0.01        0.48      0.40 o
  10  10   9        7.81        7.87      0.65 o
  11  10   9       20.98       21.14      0.93 o
  12  10   9        0.38        0.32      1.09 o
  13  10   9      230.71      216.97      3.61 o
  14  10   9        9.89       11.35      1.28 o
  15  10   9      147.78      155.48      3.28 o
  16  10   9       12.18       11.44      1.09 o
  17  10   9        8.61        9.17      1.20 o
  18  10   9       10.26        9.78      0.95 o
   1  11   9     1343.80     1327.92      4.28 o
   2  11   9       19.71       21.83      0.24 o
   3  11   9      197.59      194.12      0.80 o
   4  11   9        4.49        6.50      0.23 o
   5  11   9       14.46       17.44      0.30 o
   6  11   9        2.36        2.22      0.26 o
   7  11   9      337.34      357.17      2.63 o
   8  11   9        0.01        0.37      0.38 o
   9  11   9      202.11      211.96      4.86 o
  10  11   9        0.68        0.64      0.63 o
  11  11   9       22.18       25.22      0.92 o
  12  11   9       16.23       15.55      1.30 o
  13  11   9        3.44        2.86      1.03 o
  14  11   9       11.71       13.62      1.35 o
  15  11   9       34.49       37.75      2.54 o
  16  11   9        2.21        1.10      1.01 o
  17  11   9        6.66        5.61      1.31 o
  18  11   9        0.30        1.26      0.70 o
   0  12   9       52.69       53.76      0.54 o
   1  12   9      251.23      252.97      1.36 o
   2  12   9       85.71       86.09      0.49 o
   3  12   9      618.94      620.59      2.30 o
   4  12   9       73.97       75.72      0.78 o
   5  12   9      316.25      343.66      1.71 o
   6  12   9        3.15        3.46      0.45 o
   7  12   9      186.09      188.48      1.85 o
   8  12   9        0.48        0.46      0.44 o
   9  12   9        2.23        2.23      0.50 o
  10  12   9        1.16        1.49      0.71 o
  11  12   9       54.12       51.71      1.19 o
  12  12   9        2.06        1.28      1.07 o
  13  12   9      173.12      156.70      3.26 o
  14  12   9        3.43        3.54      0.86 o
  15  12   9       46.96       48.76      1.63 o
  16  12   9       16.22       16.70      1.11 o
  17  12   9        4.91        4.64      0.78 o
   1  13   9       38.81       37.26      0.36 o
   2  13   9       56.66       60.04      0.46 o
   3  13   9       16.91       16.24      0.44 o
   4  13   9       13.54       13.99      0.37 o
   5  13   9       59.81       60.68      0.58 o
   6  13   9       46.26       47.28      0.93 o
   7  13   9      522.81      540.30      7.51 o
   8  13   9       25.54       26.19      1.03 o
   9  13   9      146.42      136.79      4.95 o
  10  13   9       18.38       19.56      0.90 o
  11  13   9       45.47       49.27      1.55 o
  12  13   9        5.96        5.55      1.22 o
  13  13   9        8.51        7.39      0.98 o
  14  13   9        6.41        4.65      2.34 o
  15  13   9        1.60        0.24      0.97 o
  16  13   9        0.27        0.44      0.94 o
  17  13   9        8.06        6.80      0.81 o
   0  14   9      207.94      224.45      2.03 o
   1  14   9        2.64        2.42      0.37 o
   2  14   9      177.94      192.69      1.62 o
   3  14   9      492.58      523.16      2.94 o
   4  14   9      255.34      280.93      1.78 o
   5  14   9        0.32        0.70      0.40 o
   6  14   9       13.36       13.58      0.46 o
   7  14   9       10.06       10.52      0.45 o
   8  14   9        8.62        8.71      0.55 o
   9  14   9        5.65        3.90      0.56 o
  10  14   9        9.81       10.11      0.71 o
  11  14   9       14.09       12.56      0.97 o
  12  14   9        0.33        0.01      0.96 o
  13  14   9       11.72       12.27      0.92 o
  14  14   9        0.04       -0.06      0.94 o
  15  14   9        3.68        4.05      0.99 o
  16  14   9        0.74        0.14      0.76 o
   1  15   9       61.43       69.93      1.38 o
   2  15   9       18.00       19.57      0.59 o
   3  15   9       56.20       57.74      1.10 o
   4  15   9        0.43        0.39      0.46 o
   5  15   9        6.50        7.35      0.47 o
   6  15   9      113.81      113.85      2.60 o
   7  15   9       55.19       56.19      1.54 o
   8  15   9       52.32       50.67      1.31 o
   9  15   9       44.93       43.25      1.26 o
  10  15   9       24.30       24.60      0.85 o
  11  15   9      117.71      128.35      3.66 o
  12  15   9        0.01        0.64      0.84 o
  13  15   9       16.15       17.71      1.03 o
  14  15   9        0.73        1.05      0.78 o
  15  15   9        1.66        2.49      0.85 o
  16  15   9        0.00        0.11      0.97 o
   0  16   9       17.01       19.09      0.95 o
   1  16   9        1.02        2.42      0.70 o
   2  16   9       19.36       20.73      1.03 o
   3  16   9      133.94      144.03      1.32 o
   4  16   9       83.48       91.85      1.05 o
   5  16   9       14.31       16.37      0.58 o
   6  16   9        7.19        7.86      0.51 o
   7  16   9       19.80       21.71      0.55 o
   8  16   9        6.15        5.35      0.50 o
   9  16   9       10.02        7.99      0.62 o
  10  16   9       13.08       13.90      0.81 o
  11  16   9        5.48        5.54      0.80 o
  12  16   9        5.84        5.52      0.83 o
  13  16   9        5.51        5.43      0.73 o
  14  16   9        0.72        0.83      0.70 o
  15  16   9        0.37        0.25      1.55 o
   1  17   9        6.48        8.36      0.57 o
   2  17   9        0.17       -0.30      0.44 o
   3  17   9       40.23       40.79      0.77 o
   4  17   9       13.29       12.87      0.90 o
   5  17   9      130.47      137.50      1.51 o
   6  17   9       40.24       39.27      0.69 o
   7  17   9       11.84       12.37      0.55 o
   8  17   9       18.75       18.84      0.64 o
   9  17   9        0.13        0.24      0.53 o
  10  17   9        9.01        8.56      0.62 o
  11  17   9        2.51        2.61      0.73 o
  12  17   9        2.16        1.12      0.72 o
  13  17   9        1.21        0.76      0.69 o
  14  17   9        2.39        1.35      0.64 o
   0  18   9       10.98       10.08      0.97 o
   1  18   9       31.36       30.71      0.82 o
   2  18   9        1.78        2.17      0.62 o
   3  18   9        2.23        2.19      0.58 o
   4  18   9        2.09        2.10      0.66 o
   5  18   9        1.08        0.32      0.59 o
   6  18   9        7.49        6.98      0.59 o
   7  18   9        4.46        4.15      0.51 o
   8  18   9        4.51        2.82      0.85 o
   9  18   9        0.05       -0.52      0.52 o
  10  18   9        1.66       -0.57      0.57 o
  11  18   9        9.47        8.10      0.72 o
  12  18   9        0.06       -0.17      0.64 o
  13  18   9        1.15        1.28      0.58 o
   1  19   9        5.04        4.79      0.57 o
   2  19   9        5.67        5.13      0.64 o
   3  19   9       14.14       16.64      0.73 o
   4  19   9        9.72        9.12      0.54 o
   5  19   9        1.32        0.65      0.53 o
   6  19   9        0.93        0.94      0.47 o
   7  19   9        0.14       -0.43      0.43 o
   8  19   9        1.31        0.62      0.46 o
   9  19   9        3.37        3.05      0.46 o
  10  19   9        0.78        0.19      0.48 o
  11  19   9        4.41        4.07      0.66 o
  12  19   9        5.34        3.25      0.53 o
   0  20   9       10.19        9.85      0.99 o
   1  20   9       20.69       19.31      0.86 o
   2  20   9        1.72        1.82      0.50 o
   3  20   9        4.45        5.83      0.50 o
   4  20   9        2.82        2.95      0.48 o
   5  20   9       14.68       13.39      0.81 o
   6  20   9        3.26        3.04      0.43 o
   7  20   9        3.96        3.46      0.50 o
   8  20   9        8.88        7.32      0.50 o
   9  20   9        1.64        0.98      0.40 o
  10  20   9        6.33        4.68      0.49 o
  11  20   9        0.02       -0.05      0.47 o
   1  21   9        0.26       -0.53      0.53 o
   2  21   9        1.71        1.43      0.49 o
   3  21   9        2.15        1.50      0.57 o
   4  21   9        1.31        1.01      0.66 o
   5  21   9       11.50       11.45      0.63 o
   6  21   9        0.25       -0.33      0.33 o
   7  21   9        1.17        0.88      0.42 o
   8  21   9        0.43       -0.20      0.35 o
   9  21   9        0.09       -0.20      0.29 o
   0  22   9        4.08        5.16      0.77 o
   1  22   9        0.58        0.52      0.45 o
   2  22   9        2.05        2.49      0.81 o
   3  22   9        2.24        2.00      0.48 o
   4  22   9        6.35        6.15      0.39 o
   5  22   9        2.86        2.31      0.42 o
   6  22   9        0.72        0.94      0.38 o
   7  22   9        2.44        1.46      0.36 o
   1  23   9        1.23        0.96      0.41 o
   2  23   9        0.16       -0.03      0.44 o
   3  23   9        4.61        4.42      0.43 o
   4  23   9        0.43        0.26      0.35 o
   5  23   9        0.03        0.29      0.40 o
   0   0  10     1335.44     1316.02      7.67 o
   1   0  10     8706.40     9349.02     47.13 o
   2   0  10       20.71        9.15      0.11 o
   3   0  10      158.34      133.70      0.68 o
   4   0  10      119.26      137.56      0.69 o
   5   0  10     1680.51     1562.66      7.07 o
   6   0  10        2.25        4.91      0.13 o
   7   0  10      458.95      437.33      2.41 o
   8   0  10      973.62      935.90      5.24 o
   9   0  10      422.95      399.64      2.70 o
  10   0  10        1.84        4.22      0.41 o
  11   0  10       29.35       31.05      0.71 o
  12   0  10       62.52       62.78      1.27 o
  13   0  10      105.23       96.66      2.25 o
  14   0  10       12.21       10.88      1.37 o
  15   0  10       16.36       17.52      1.49 o
  16   0  10      122.38      153.66      4.28 o
  17   0  10        0.06       -1.09      1.80 o
  18   0  10       39.39       45.79      2.36 o
  19   0  10        0.02        0.04      1.28 o
  20   0  10      176.26      177.99      5.09 o
   1   1  10     3615.28     3599.25     11.68 o
   2   1  10      961.49      793.47      6.71 o
   3   1  10      748.56      734.66      2.60 o
   4   1  10      198.17      142.14      0.57 o
   5   1  10      677.09      663.11      2.96 o
   6   1  10     6324.53     6092.81     35.86 o
   7   1  10     1791.37     1731.07      6.68 o
   8   1  10     2537.60     2488.41      9.64 o
   9   1  10     1710.00     1690.90      7.30 o
  10   1  10     1100.57     1081.44      5.42 o
  11   1  10       11.15       11.72      0.41 o
  12   1  10       37.47       36.26      0.72 o
  13   1  10       14.47       15.07      0.81 o
  14   1  10      122.57      123.35     10.98 o
  15   1  10       23.32       27.84      1.28 o
  16   1  10       64.35       75.17      1.97 o
  17   1  10        2.13        2.77      1.11 o
  18   1  10        4.84        4.24      1.16 o
  19   1  10       22.59       22.85      1.32 o
  20   1  10        2.24        1.50      1.09 o
   0   2  10     1473.55     1596.36      6.65 o
   1   2  10     5064.01     5218.54     16.45 o
   3   2  10     2311.83     2265.83      7.69 o
   4   2  10      221.20      273.08      1.40 o
   5   2  10     1428.52     1328.45     11.67 o
   6   2  10      324.41      353.28      3.33 o
   7   2  10      209.93      197.41      1.87 o
   8   2  10     1112.47     1093.08      4.78 o
   9   2  10      282.02      277.27      1.42 o
  10   2  10      770.72      753.30      3.91 o
  11   2  10       30.64       31.01      1.20 o
  12   2  10      185.21      183.09      1.86 o
  13   2  10       29.84       29.66      0.91 o
  14   2  10        0.00        1.26      1.11 o
  15   2  10       14.56       13.08      1.21 o
  16   2  10       76.54       86.49      2.08 o
  17   2  10        8.65        9.11      1.11 o
  18   2  10       58.57       67.95      2.09 o
  19   2  10        2.00        1.45      1.06 o
  20   2  10       49.49       57.37      1.76 o
   1   3  10     1321.33     1376.20      4.49 o
   2   3  10     5369.42     4897.38     20.28 o
   3   3  10      766.87      715.44      2.44 o
   4   3  10    11259.65    11429.18     70.75 o
   5   3  10      704.35      675.49      2.64 o
   6   3  10     1711.49     1646.02      6.60 o
   7   3  10       46.75       42.33      0.69 o
   8   3  10      381.88      376.19      1.63 o
   9   3  10       86.19       77.16      0.73 o
  10   3  10       63.94       60.11      0.57 o
  11   3  10       68.52       74.20      0.82 o
  12   3  10        4.04        6.11      0.68 o
  13   3  10        1.08        1.01      0.83 o
  14   3  10        0.00        0.46      1.12 o
  15   3  10        9.06       10.94      1.25 o
  16   3  10       69.42       74.92      2.14 o
  17   3  10       36.37       38.90      1.58 o
  18   3  10       40.07       44.34      1.42 o
  19   3  10       20.05       21.40      1.57 o
  20   3  10        0.36        0.03      0.87 o
   0   4  10     1335.38     1586.96      7.07 o
   1   4  10      112.16      110.42      0.42 o
   3   4  10     4009.11     3799.66     12.24 o
   4   4  10      163.17      133.27      0.54 o
   5   4  10      416.17      389.99      1.48 o
   6   4  10      454.88      452.87      1.83 o
   7   4  10       28.92       30.00      0.26 o
   8   4  10      577.73      592.26      2.71 o
   9   4  10       56.10       53.21      0.46 o
  10   4  10     2141.46     2192.91     11.69 o
  11   4  10       27.09       25.54      0.56 o
  12   4  10      141.43      146.12      2.40 o
  13   4  10        6.77        6.61      1.08 o
  14   4  10      110.14      121.34      1.99 o
  15   4  10       20.12       19.54      1.65 o
  16   4  10       85.89       92.37      2.09 o
  17   4  10       55.80       59.07      3.26 o
  18   4  10      115.31      109.65      3.53 o
  19   4  10       16.36       14.54      1.89 o
  20   4  10        0.14       -0.09      1.05 o
   1   5  10     4901.51     5012.92     15.39 o
   2   5  10     4820.24     4486.10     13.96 o
   3   5  10       98.13       98.02      0.42 o
   4   5  10    11294.14    11554.03     41.88 o
   5   5  10     1045.13     1024.29      3.78 o
   6   5  10      295.55      287.83      1.20 o
   7   5  10      194.49      191.13      1.21 o
   8   5  10        7.71        7.79      0.18 o
   9   5  10        2.32        2.22      0.46 o
  10   5  10      113.91      119.83      1.19 o
  11   5  10      526.69      568.85      4.53 o
  12   5  10       20.97       21.43      0.83 o
  13   5  10        0.28        0.20      0.80 o
  14   5  10        0.10        0.96      0.92 o
  15   5  10        0.13        0.34      0.99 o
  16   5  10       46.01       49.00      1.69 o
  17   5  10       37.38       40.07      1.64 o
  18   5  10       50.42       50.40      1.37 o
  19   5  10        0.71        0.95      0.79 o
  20   5  10        0.14        0.14      0.90 o
   0   6  10     1121.40      959.03      4.27 o
   1   6  10      262.97      255.51      1.05 o
   2   6  10      401.22      382.74      1.32 o
   3   6  10      873.85      856.94      3.38 o
   4   6  10      861.91      895.07      3.01 o
   6   6  10       33.95       22.96      0.20 o
   7   6  10       17.47       26.61      0.60 o
   8   6  10      214.20      217.72      3.26 o
   9   6  10       11.62       11.50      0.38 o
  10   6  10      415.63      435.11      2.98 o
  11   6  10       13.39       12.47      0.64 o
  12   6  10        4.23        4.40      0.71 o
  13   6  10       36.83       37.20      1.14 o
  14   6  10      157.41      177.07      4.94 o
  15   6  10       18.77       19.30      1.32 o
  16   6  10      105.85      106.62      3.48 o
  17   6  10       31.39       32.38      3.46 o
  18   6  10       66.71       71.29     15.37 o
  19   6  10       20.51       17.63      0.96 o
   1   7  10       63.12       61.23      0.42 o
   2   7  10      822.42      808.43      2.74 o
   3   7  10      357.62      344.69      1.24 o
   4   7  10      676.12      675.55      2.33 o
   5   7  10        7.79        6.35      0.15 o
   6   7  10      290.66      298.24      1.13 o
   7   7  10       51.10       48.91      0.31 o
   8   7  10       48.05       44.30      0.35 o
   9   7  10        1.14        0.00      0.49 o
  10   7  10       64.28       65.93      1.47 o
  11   7  10      158.97      167.98      1.99 o
  12   7  10        1.37        1.49      0.87 o
  13   7  10        7.82        6.80      0.99 o
  14   7  10      133.36      137.06      2.26 o
  15   7  10       21.84       23.35      1.71 o
  16   7  10       29.09       31.61      1.61 o
  17   7  10       19.96       19.47      1.33 o
  18   7  10       16.44       16.85      1.32 o
  19   7  10        1.80        3.27      0.95 o
   0   8  10     1190.96     1080.41      4.62 o
   1   8  10       99.51       99.65      0.43 o
   2   8  10       32.99       31.65      0.35 o
   3   8  10       77.93       64.18      0.33 o
   4   8  10        3.17        1.91      0.15 o
   5   8  10        4.66        1.49      0.15 o
   6   8  10       72.54       61.92      0.35 o
   7   8  10       31.08       39.72      0.32 o
   8   8  10      267.50      264.75      1.54 o
   9   8  10       57.59       58.73      1.30 o
  10   8  10        5.01        4.61      0.72 o
  11   8  10        3.38        3.76      0.76 o
  12   8  10        6.90        7.31      0.86 o
  13   8  10       31.19       30.19      1.21 o
  14   8  10        0.17        0.56      0.98 o
  15   8  10        0.36        0.24      1.10 o
  16   8  10       10.17        9.65      1.42 o
  17   8  10        0.07       -0.38      1.07 o
  18   8  10        0.00       -0.89      0.96 o
  19   8  10        2.31        2.71      0.88 o
   1   9  10      808.28      770.68      2.58 o
   2   9  10       97.67       92.89      0.45 o
   3   9  10       33.96       39.99      0.29 o
   4   9  10      602.77      576.36      3.16 o
   5   9  10      177.47      186.64      0.77 o
   6   9  10      102.14      108.27      0.52 o
   7   9  10       33.32       33.05      0.51 o
   8   9  10       65.25       64.39      0.98 o
   9   9  10        0.49       -0.43      0.43 o
  10   9  10        3.90        4.87      0.63 o
  11   9  10       39.72       39.33      1.03 o
  12   9  10        4.01        4.84      1.04 o
  13   9  10       56.43       56.04      1.97 o
  14   9  10      182.19      213.35      4.82 o
  15   9  10      115.18      114.76      3.17 o
  16   9  10       28.81       34.77      1.77 o
  17   9  10        6.24        6.08      1.19 o
  18   9  10        4.71        4.37      0.98 o
  19   9  10        0.69        0.09      0.81 o
   0  10  10       22.62       28.09      0.33 o
   1  10  10        1.78        2.23      0.20 o
   2  10  10       57.19       58.51      0.32 o
   3  10  10      132.75      128.81      0.67 o
   4  10  10       83.88       79.95      0.42 o
   5  10  10       94.66      102.84      0.61 o
   6  10  10        1.29        1.66      0.22 o
   7  10  10        0.40        0.83      0.26 o
   8  10  10        0.00        0.20      0.34 o
   9  10  10       44.47       41.87      0.65 o
  10  10  10       42.39       41.69      1.76 o
  11  10  10        2.64        2.41      0.76 o
  12  10  10        0.20        0.09      0.99 o
  13  10  10       13.23       14.54      1.73 o
  14  10  10       12.63       14.90      1.08 o
  15  10  10        8.51        7.56      1.18 o
  16  10  10        0.71        0.49      1.05 o
  17  10  10        0.00        0.37      1.11 o
  18  10  10        2.20        1.91      0.79 o
   1  11  10        4.74        7.08      0.32 o
   2  11  10      106.08      103.06      0.50 o
   3  11  10       74.73       82.18      0.44 o
   4  11  10      116.83      117.85      0.60 o
   5  11  10      228.91      238.48      1.07 o
   6  11  10       20.39       18.94      0.33 o
   7  11  10       42.32       42.66      0.45 o
   8  11  10        5.01        5.73      0.55 o
   9  11  10        0.71        0.16      0.46 o
  10  11  10       28.40       30.06      1.09 o
  11  11  10       26.38       26.45      0.91 o
  12  11  10        9.24        9.88      1.11 o
  13  11  10        4.27        5.69      1.12 o
  14  11  10        0.31        0.20      0.88 o
  15  11  10       39.95       43.95      3.02 o
  16  11  10       12.52       14.63      1.14 o
  17  11  10        1.36        1.52      1.12 o
  18  11  10        3.75        3.55      0.68 o
   0  12  10      699.84      713.93      3.68 o
   1  12  10       35.07       36.55      0.33 o
   2  12  10        5.47        6.13      0.24 o
   3  12  10        0.86        1.74      0.24 o
   4  12  10       24.44       24.93      0.54 o
   5  12  10      163.60      174.47      1.34 o
   6  12  10      263.85      268.16      1.47 o
   7  12  10       36.29       38.36      0.52 o
   8  12  10      310.38      318.76      5.99 o
   9  12  10       12.01       11.81      0.56 o
  10  12  10       14.57       13.93      0.72 o
  11  12  10        3.23        3.01      0.78 o
  12  12  10       36.72       35.88      1.54 o
  13  12  10        7.92        8.25      1.23 o
  14  12  10       16.35       14.51      1.13 o
  15  12  10        7.85        7.93      1.70 o
  16  12  10        2.05        2.83      1.22 o
  17  12  10        9.14        7.49      0.72 o
   1  13  10      724.64      780.29      2.93 o
   2  13  10       12.53       14.65      0.29 o
   3  13  10       62.07       67.33      1.08 o
   4  13  10       63.06       65.18      0.59 o
   5  13  10        0.12       -0.33      0.33 o
   6  13  10       86.50       89.12      0.77 o
   7  13  10      244.28      248.38      1.68 o
   8  13  10       86.27       86.38      2.80 o
   9  13  10        3.10        2.56      0.57 o
  10  13  10        5.39        5.63      0.75 o
  11  13  10        0.01       -0.26      0.87 o
  12  13  10        3.52        2.84      0.89 o
  13  13  10        1.00        0.77      1.04 o
  14  13  10      110.63      113.80      7.51 o
  15  13  10        2.33        3.05      0.91 o
  16  13  10        0.36       -0.02      0.74 o
  17  13  10        1.27        0.97      0.71 o
   0  14  10      742.46      812.10      5.99 o
   1  14  10        8.37        9.16      0.41 o
   2  14  10      117.79      126.10      0.93 o
   3  14  10        9.20        9.97      0.65 o
   4  14  10        1.56        1.72      0.40 o
   5  14  10        2.12        2.45      0.42 o
   6  14  10       52.24       54.15      0.66 o
   7  14  10       24.66       26.46      0.55 o
   8  14  10       72.12       75.55      0.96 o
   9  14  10        1.24        1.39      0.56 o
  10  14  10        2.61        2.37      0.66 o
  11  14  10       15.27       14.63      0.92 o
  12  14  10       26.66       27.41      1.93 o
  13  14  10       16.74       15.72      1.31 o
  14  14  10       20.61       20.27      1.95 o
  15  14  10        2.15        2.50      0.95 o
  16  14  10        1.82        2.07      0.65 o
   1  15  10      173.97      190.79      1.48 o
   2  15  10       14.55       15.36      0.54 o
   3  15  10        0.16        0.97      0.41 o
   4  15  10        0.17        0.04      0.44 o
   5  15  10      116.20      122.37      1.12 o
   6  15  10       24.43       23.62      1.07 o
   7  15  10       75.31       78.17      0.88 o
   8  15  10       19.81       20.80      1.12 o
   9  15  10       24.28       24.07      0.73 o
  10  15  10        1.75        1.59      0.64 o
  11  15  10        4.70        3.91      0.84 o
  12  15  10       71.67       73.12      2.33 o
  13  15  10        6.84        5.93      0.94 o
  14  15  10       53.52       56.28      2.65 o
  15  15  10        1.38        1.40      0.62 o
  16  15  10       15.20       15.11      0.69 o
   0  16  10      154.69      164.06      2.04 o
   1  16  10        3.46        4.33      0.54 o
   2  16  10      382.42      417.28      2.79 o
   3  16  10        2.78        3.11      0.62 o
   4  16  10       63.78       69.77      0.91 o
   5  16  10       83.45       86.59      5.00 o
   6  16  10        3.39        3.62      0.47 o
   7  16  10        0.00       -0.47      0.47 o
   8  16  10        0.97        1.24      0.50 o
   9  16  10       15.56       13.95      0.60 o
  10  16  10       73.70       74.64      2.95 o
  11  16  10       52.97       53.81      1.35 o
  12  16  10       29.96       28.61      0.99 o
  13  16  10       14.56       15.08      1.03 o
  14  16  10        8.09        6.66      0.73 o
  15  16  10        0.56        0.63      0.60 o
   1  17  10        8.75        9.85      0.56 o
   2  17  10       28.29       30.81      0.78 o
   3  17  10        8.75        9.95      0.60 o
   4  17  10      127.31      138.07      4.77 o
   5  17  10        3.66        3.93      0.54 o
   6  17  10        3.00        3.14      0.50 o
   7  17  10       52.16       53.40      0.92 o
   8  17  10       14.91       16.23      0.63 o
   9  17  10        1.76        2.08      0.57 o
  10  17  10       20.18       17.51      0.77 o
  11  17  10        7.09        5.92      0.77 o
  12  17  10      100.26       95.18      1.90 o
  13  17  10       13.75       13.79      0.75 o
  14  17  10        9.56        8.94      0.70 o
   0  18  10       45.62       43.67      1.10 o
   1  18  10        4.08        3.74      0.58 o
   2  18  10      205.72      208.00      3.54 o
   3  18  10        0.42        0.87      0.59 o
   4  18  10       34.36       35.91      0.72 o
   5  18  10       61.23       63.35      0.95 o
   6  18  10        0.23        0.44      0.54 o
   7  18  10        1.81        1.98      0.50 o
   8  18  10       41.20       39.08      0.77 o
   9  18  10       11.73       10.20      0.76 o
  10  18  10      157.83      146.75      4.53 o
  11  18  10       16.66       15.53      0.82 o
  12  18  10       57.27       60.58      1.53 o
  13  18  10        1.49        0.81      0.59 o
   1  19  10       16.25       16.92      0.63 o
   2  19  10       68.87       68.52      1.71 o
   3  19  10       12.89       13.53      0.64 o
   4  19  10       62.50       61.75      1.73 o
   5  19  10       10.75       10.22      0.78 o
   6  19  10       10.92       10.77      0.58 o
   7  19  10       48.54       47.67      1.94 o
   8  19  10       20.57       18.56      0.62 o
   9  19  10        1.17        1.21      0.47 o
  10  19  10       32.24       29.88      2.43 o
  11  19  10        9.30        8.80      0.64 o
  12  19  10       40.80       38.71      2.94 o
   0  20  10      329.31      316.23      3.28 o
   1  20  10        0.92        1.38      0.59 o
   2  20  10      182.64      180.25      1.91 o
   3  20  10        9.51        9.72      0.52 o
   4  20  10       56.96       53.90      1.40 o
   5  20  10        0.33        0.08      0.44 o
   6  20  10        1.35        1.04      0.44 o
   7  20  10        0.01       -0.17      0.61 o
   8  20  10       45.78       40.90      0.88 o
   9  20  10        4.48        3.43      0.45 o
  10  20  10       30.92       28.86      0.66 o
  11  20  10        0.14       -0.49      1.14 o
   1  21  10       28.12       30.07      1.11 o
   2  21  10       15.46       14.89      0.57 o
   3  21  10        0.03        0.10      0.50 o
   4  21  10        3.51        2.78      0.46 o
   5  21  10        0.00       -0.10      0.38 o
   6  21  10       20.64       19.06      0.67 o
   7  21  10        5.36        4.54      0.47 o
   8  21  10        0.15       -0.15      0.27 o
   9  21  10        9.04        6.20      0.73 o
   0  22  10      302.69      311.14      4.11 o
   1  22  10        4.80        4.67      0.54 o
   2  22  10      109.34      110.05      1.13 o
   3  22  10        3.02        3.55      0.50 o
   4  22  10       40.19       37.21      0.66 o
   5  22  10        4.08        3.74      0.43 o
   6  22  10        0.04        0.25      0.35 o
   7  22  10        0.39        0.46      0.41 o
   1  23  10       23.61       25.00      0.56 o
   2  23  10        0.17        0.06      0.52 o
   3  23  10        1.67        1.54      0.37 o
   4  23  10        3.36        2.64      0.38 o
   5  23  10        0.21        0.32      0.40 o
   1   1  11     6886.89     7831.44     29.13 o
   2   1  11     1645.25     1711.52      5.66 o
   3   1  11      728.21      752.51      5.10 o
   4   1  11      882.93      843.84      3.45 o
   5   1  11        4.41        3.19      0.12 o
   6   1  11      114.82       99.60      0.49 o
   7   1  11      298.56      285.10      1.18 o
   8   1  11      596.07      574.29      2.35 o
   9   1  11      341.30      314.94      1.55 o
  10   1  11       81.35       86.25      0.66 o
  11   1  11        0.00        0.71      0.35 o
  12   1  11       39.28       43.02      0.75 o
  13   1  11       78.17       80.72      1.34 o
  14   1  11       74.74       80.46      1.65 o
  15   1  11        4.86        5.20      1.10 o
  16   1  11        0.31        0.55      1.00 o
  17   1  11        0.01        0.43      1.10 o
  18   1  11        1.78        1.47      1.12 o
  19   1  11        3.84        2.84      0.99 o
  20   1  11        0.08        0.62      0.89 o
   0   2  11    12327.69    13371.98     99.38 o
   1   2  11     7060.87     7552.06     52.61 o
   2   2  11       11.10       12.41      0.10 o
   3   2  11      173.65      147.99      0.59 o
   4   2  11      121.68      130.91      0.53 o
   5   2  11     1000.65      874.19      5.73 o
   6   2  11      136.16      112.74      1.15 o
   7   2  11      449.76      434.12      2.43 o
   8   2  11       26.29       24.19      0.39 o
   9   2  11       19.00       18.13      0.56 o
  10   2  11      223.21      227.53      1.38 o
  11   2  11        8.31        7.72      0.41 o
  12   2  11        6.21        7.53      0.58 o
  13   2  11       88.06       87.27      1.30 o
  14   2  11        7.90        8.28      1.18 o
  15   2  11       26.29       25.38      1.24 o
  16   2  11        0.26        0.32      1.19 o
  17   2  11        0.51        1.31      0.97 o
  18   2  11       18.77       22.56      2.27 o
  19   2  11        6.90        9.10      1.73 o
  20   2  11       46.33       44.95      3.12 o
   1   3  11    13628.99    14947.72     82.37 o
   2   3  11      804.70      860.64      2.82 o
   3   3  11     3168.34     3061.61     10.00 o
   4   3  11      349.97      350.17      1.32 o
   5   3  11       12.83        8.35      0.46 o
   6   3  11      295.37      253.26      2.77 o
   7   3  11      875.07      846.52      8.21 o
   8   3  11     1709.29     1640.63      6.30 o
   9   3  11     1409.92     1343.69      5.84 o
  10   3  11      220.04      225.70      1.70 o
  11   3  11       31.99       25.01      0.54 o
  12   3  11       72.08       74.04      3.07 o
  13   3  11      312.46      308.28      3.34 o
  14   3  11      197.57      230.25      3.40 o
  15   3  11        0.42        0.14      0.83 o
  16   3  11        0.04       -1.01      1.14 o
  17   3  11        0.61        0.19      0.89 o
  18   3  11        1.11        0.99      0.98 o
  19   3  11       19.30       16.84      1.03 o
  20   3  11        0.18       -0.08      0.88 o
   1   4  11     2794.41     2584.15      8.05 o
   2   4  11      791.33      821.40      2.70 o
   3   4  11     1651.35     1436.30      4.71 o
   4   4  11        3.91        3.27      0.11 o
   5   4  11     2429.79     2342.26      8.13 o
   6   4  11      859.62      835.99      8.09 o
   7   4  11      688.02      704.36      3.22 o
   8   4  11      520.91      513.22      4.85 o
   9   4  11      341.05      343.75      1.75 o
  10   4  11      180.48      181.31      1.28 o
  11   4  11       17.43       18.04      1.04 o
  12   4  11       80.85       82.42      2.32 o
  13   4  11      321.77      349.29     11.45 o
  14   4  11       22.70       24.22      1.19 o
  15   4  11      102.08      108.71      2.30 o
  16   4  11        4.54        4.24      0.98 o
  17   4  11       22.19       19.59      1.51 o
  18   4  11       25.39       23.75      2.19 o
  19   4  11        4.21        4.00      0.88 o
  20   4  11       13.42       14.12      1.04 o
   1   5  11     3137.28     3143.32      9.79 o
   2   5  11     1536.78     1441.45      4.75 o
   3   5  11     3702.60     3493.32     11.07 o
   4   5  11     2782.39     2547.05      8.46 o
   5   5  11        8.45        6.10      0.13 o
   6   5  11      232.04      213.42      1.35 o
   7   5  11      288.24      280.99      2.26 o
   8   5  11      230.58      210.34      0.95 o
   9   5  11      810.97      788.73      6.57 o
  10   5  11       14.86       13.59      0.44 o
  11   5  11      239.83      246.97      2.26 o
  12   5  11        2.18        1.54      0.71 o
  13   5  11      143.00      151.75      3.46 o
  14   5  11        4.98        5.31      1.02 o
  15   5  11       95.81      103.86      2.34 o
  16   5  11        1.56        1.17      1.00 o
  17   5  11        1.27        0.62      1.14 o
  18   5  11        2.95        2.96      0.80 o
  19   5  11       20.47       18.88      0.95 o
  20   5  11        0.09       -0.22      0.90 o
   0   6  11      825.74      746.08      3.40 o
   1   6  11       80.03       81.06      0.48 o
   2   6  11      176.22      163.61      0.72 o
   3   6  11     3272.16     3252.03     10.68 o
   4   6  11      159.62      137.78      0.57 o
   5   6  11     1955.49     1996.67      6.49 o
   6   6  11       47.64       54.20      0.31 o
   7   6  11      634.02      676.06      3.04 o
   8   6  11      304.33      329.15      1.43 o
   9   6  11      610.49      639.98      5.26 o
  10   6  11      794.16      867.54      5.44 o
  11   6  11       86.51       85.19      1.21 o
  12   6  11       59.16       59.76      3.37 o
  13   6  11      362.69      390.93      4.60 o
  14   6  11       20.41       21.26      1.18 o
  15   6  11      163.69      200.15      3.62 o
  16   6  11       28.40       26.66      1.81 o
  17   6  11       77.42       77.44      2.23 o
  18   6  11       45.38       46.29      1.63 o
  19   6  11        1.11        1.89      0.76 o
   1   7  11      622.34      600.80      1.99 o
   2   7  11     3619.11     3417.49     11.03 o
   3   7  11     1650.74     1539.12      4.90 o
   4   7  11     4692.87     4392.49     14.09 o
   5   7  11      104.79       95.67      0.44 o
   6   7  11      413.45      392.24      1.45 o
   7   7  11       79.70       79.92      0.44 o
   8   7  11       27.20       30.14      0.31 o
   9   7  11      171.83      171.24      1.20 o
  10   7  11        0.82        1.72      0.47 o
  11   7  11      362.40      403.67      3.73 o
  12   7  11       34.80       34.20      1.80 o
  13   7  11       31.38       36.52      1.35 o
  14   7  11       33.47       36.39      1.29 o
  15   7  11      114.58      112.36      2.61 o
  16   7  11        8.02        6.97      1.66 o
  17   7  11        3.26        4.16      1.22 o
  18   7  11        5.70        6.60      1.06 o
  19   7  11       15.08       15.19      1.08 o
   0   8  11       23.55       27.20      0.27 o
   1   8  11       11.17       10.42      0.17 o
   2   8  11     1233.84     1167.31      3.84 o
   3   8  11     1030.89     1029.15      3.41 o
   4   8  11      311.20      279.39      1.04 o
   5   8  11      417.02      409.53      1.51 o
   6   8  11       79.77       73.46      0.39 o
   7   8  11      654.91      663.63      2.46 o
   8   8  11      250.85      266.70      1.41 o
   9   8  11      172.63      180.79      1.23 o
  10   8  11      352.97      374.86      9.61 o
  11   8  11       22.66       23.08      0.88 o
  12   8  11       14.99       16.31      1.05 o
  13   8  11      152.82      163.95      2.70 o
  14   8  11       30.33       33.84      1.40 o
  15   8  11      142.66      151.05      4.43 o
  16   8  11       87.18       85.11      2.60 o
  17   8  11       30.41       29.12      1.50 o
  18   8  11       20.09       22.74      1.47 o
  19   8  11        7.03        5.58      0.90 o
   1   9  11      672.68      627.90      2.09 o
   2   9  11      915.96      861.80      2.98 o
   3   9  11       73.97       71.63      0.36 o
   4   9  11      497.63      461.74      1.66 o
   5   9  11       81.18       76.61      0.40 o
   6   9  11      599.58      583.98      2.70 o
   7   9  11      310.14      310.91      4.54 o
   8   9  11        1.30        2.05      0.29 o
   9   9  11      109.69      111.17      1.02 o
  10   9  11       19.77       21.20      0.66 o
  11   9  11      237.02      253.00      7.22 o
  12   9  11       13.91       12.37      1.48 o
  13   9  11       37.29       39.13      1.46 o
  14   9  11        6.62        6.08      1.17 o
  15   9  11        3.60        2.57      1.38 o
  16   9  11       34.24       33.49      2.28 o
  17   9  11       28.32       29.14      3.12 o
  18   9  11        3.92        3.98      1.27 o
  19   9  11       12.70       11.44      1.04 o
   0  10  11      573.33      541.32      2.47 o
   1  10  11        1.20        1.82      0.17 o
   2  10  11      285.49      262.14      1.09 o
   3  10  11       44.01       42.09      0.38 o
   4  10  11       21.71       23.28      0.24 o
   5  10  11       56.68       53.18      0.35 o
   6  10  11       61.97       65.08      0.43 o
   7  10  11      399.66      403.25      1.83 o
   8  10  11      623.98      640.58      3.50 o
   9  10  11        4.25        4.21      0.45 o
  10  10  11      173.15      175.79      1.92 o
  11  10  11        2.21        1.80      0.81 o
  12  10  11      118.47      127.64      4.84 o
  13  10  11       34.70       34.10      1.57 o
  14  10  11       37.44       36.27      3.37 o
  15  10  11       60.06       59.64      1.85 o
  16  10  11        5.08        6.79      1.29 o
  17  10  11        0.84        1.01      0.90 o
  18  10  11        0.49        0.44      0.84 o
   1  11  11      564.18      557.04      1.94 o
   2  11  11        6.88        8.12      0.58 o
   3  11  11       41.99       36.27      0.30 o
   4  11  11       55.57       55.90      0.40 o
   5  11  11       37.26       38.80      0.36 o
   6  11  11      321.62      324.31      1.51 o
   7  11  11      347.70      354.75      1.80 o
   8  11  11      121.06      121.33      3.00 o
   9  11  11      119.31      123.21      1.35 o
  10  11  11       23.91       24.52      0.80 o
  11  11  11       70.33       70.98      1.41 o
  12  11  11       12.55       11.54      1.05 o
  13  11  11       23.58       21.69      1.23 o
  14  11  11      132.43      134.57      2.85 o
  15  11  11       29.02       31.25      1.46 o
  16  11  11       60.76       72.13      2.25 o
  17  11  11       34.19       34.32      1.52 o
  18  11  11        6.77        6.97      0.70 o
   0  12  11      868.44      873.10      4.35 o
   1  12  11        4.75        5.03      0.24 o
   2  12  11      210.05      216.03      0.92 o
   3  12  11        1.15        2.03      0.23 o
   4  12  11       11.96       13.49      0.31 o
   5  12  11      197.21      207.87      2.14 o
   6  12  11       14.51       15.12      0.39 o
   7  12  11      127.11      128.62      0.98 o
   8  12  11       82.64       84.88      0.96 o
   9  12  11       16.40       15.83      0.95 o
  10  12  11       59.47       58.03      1.14 o
  11  12  11       28.58       29.70      1.09 o
  12  12  11       87.37       98.10      3.37 o
  13  12  11       15.41       16.08      1.12 o
  14  12  11       28.34       33.67      1.50 o
  15  12  11        5.98        6.91      1.24 o
  16  12  11        0.50        0.23      1.10 o
  17  12  11        0.57        0.48      1.25 o
   1  13  11      136.83      138.91      2.17 o
   2  13  11        1.76        2.88      0.44 o
   3  13  11       18.93       18.17      0.39 o
   4  13  11       70.15       73.92      0.66 o
   5  13  11      332.37      340.04      1.93 o
   6  13  11       51.48       52.77      0.62 o
   7  13  11       27.01       28.34      0.53 o
   8  13  11       43.43       42.67      0.77 o
   9  13  11       30.02       30.15      1.16 o
  10  13  11       11.35       10.30      0.72 o
  11  13  11        3.46        4.06      0.92 o
  12  13  11       23.31       22.20      1.14 o
  13  13  11        0.25        1.61      1.25 o
  14  13  11       65.61       71.92      2.71 o
  15  13  11       30.78       29.44      1.33 o
  16  13  11       32.43       36.78      1.14 o
  17  13  11       12.97       11.50      0.79 o
   0  14  11      404.03      423.36      3.30 o
   1  14  11        0.16        0.30      0.39 o
   2  14  11      264.35      281.55      2.12 o
   3  14  11       22.43       22.79      0.47 o
   4  14  11      305.79      324.80      2.32 o
   5  14  11      400.78      417.62      4.99 o
   6  14  11       44.48       45.06      0.63 o
   7  14  11       29.80       28.50      0.68 o
   8  14  11       29.02       29.42      0.69 o
   9  14  11        0.72        1.47      0.54 o
  10  14  11       61.56       58.70      1.37 o
  11  14  11       62.34       63.14      1.44 o
  12  14  11       21.11       20.73      1.02 o
  13  14  11       10.17        9.67      0.98 o
  14  14  11        3.08        2.14      0.86 o
  15  14  11        0.12        0.65      0.80 o
  16  14  11        0.41       -0.01      0.58 o
   1  15  11        0.08        0.09      0.42 o
   2  15  11      120.60      129.54      1.17 o
   3  15  11        8.72       10.33      0.52 o
   4  15  11      505.23      556.93     13.52 o
   5  15  11      232.01      239.06      1.67 o
   6  15  11        0.20        0.46      0.47 o
   7  15  11       10.01        9.20      0.48 o
   8  15  11       17.90       18.84      0.60 o
   9  15  11        1.62        0.51      0.54 o
  10  15  11      107.45      116.72      1.68 o
  11  15  11        0.24       -0.73      0.78 o
  12  15  11       16.66       15.96      1.06 o
  13  15  11        4.48        5.25      0.91 o
  14  15  11        3.20        2.62      0.72 o
  15  15  11        7.49        6.80      0.65 o
   0  16  11        9.26        9.95      0.77 o
   1  16  11        0.00        0.31      0.55 o
   2  16  11       10.02       10.59      0.86 o
   3  16  11        5.08        5.23      0.50 o
   4  16  11       56.02       60.12      0.84 o
   5  16  11      132.84      135.99      1.57 o
   6  16  11        0.76        0.99      0.48 o
   7  16  11       15.33       14.29      0.52 o
   8  16  11        6.06        6.22      0.55 o
   9  16  11        3.40        3.06      0.56 o
  10  16  11      119.59      132.04      1.98 o
  11  16  11        7.80        7.92      0.70 o
  12  16  11       26.61       26.75      1.04 o
  13  16  11        0.37        0.02      0.85 o
  14  16  11        1.62        0.76      0.55 o
  15  16  11        0.05        0.43      0.57 o
   1  17  11        0.79        0.44      0.52 o
   2  17  11       86.76       89.74      1.31 o
   3  17  11       14.92       15.40      0.66 o
   4  17  11       96.88      105.13      2.15 o
   5  17  11       10.27       11.76      0.54 o
   6  17  11        0.97        1.59      0.47 o
   7  17  11        0.45        0.37      0.47 o
   8  17  11       49.06       49.24      0.82 o
   9  17  11        0.47        0.48      0.50 o
  10  17  11       50.09       48.38      3.77 o
  11  17  11        0.00       -0.32      0.55 o
  12  17  11        0.91        0.04      0.61 o
  13  17  11        0.00        0.04      0.61 o
  14  17  11        0.35        0.03      0.47 o
   0  18  11       13.79       13.89      0.96 o
   1  18  11        0.02        0.94      0.59 o
   2  18  11        3.19        2.88      0.64 o
   3  18  11        4.74        5.78      0.56 o
   4  18  11        2.84        2.39      0.49 o
   5  18  11        0.23        0.54      0.52 o
   6  18  11        0.69        0.28      0.49 o
   7  18  11       13.69       12.15      0.57 o
   8  18  11       21.47       20.12      0.61 o
   9  18  11        0.61       -0.37      0.37 o
  10  18  11        6.70        4.96      0.54 o
  11  18  11       13.22       11.79      0.68 o
  12  18  11        1.63        1.94      0.62 o
  13  18  11        3.58        2.59      0.75 o
   1  19  11        3.23        3.77      0.55 o
   2  19  11        0.00       -0.17      0.61 o
   3  19  11        2.36        2.63      0.55 o
   4  19  11       30.88       31.62      0.68 o
   5  19  11       18.04       17.41      0.57 o
   6  19  11        0.02       -0.19      0.40 o
   7  19  11        3.94        3.04      0.51 o
   8  19  11        3.40        2.64      0.50 o
   9  19  11        0.14       -0.42      0.47 o
  10  19  11        2.35        1.62      0.50 o
  11  19  11        0.07       -0.50      0.50 o
  12  19  11        2.21        1.01      0.44 o
   0  20  11        4.69        4.15      0.87 o
   1  20  11        1.57        1.77      0.49 o
   2  20  11        9.97        9.11      0.65 o
   3  20  11        1.86        1.44      0.46 o
   4  20  11        1.34        0.78      0.44 o
   5  20  11       14.92       14.59      0.67 o
   6  20  11       11.42        9.55      0.50 o
   7  20  11        4.83        4.49      0.46 o
   8  20  11        0.15       -0.38      0.38 o
   9  20  11        2.73        1.62      0.39 o
  10  20  11       13.89       11.01      0.82 o
  11  20  11       15.02       14.35      2.15 o
   1  21  11        0.23       -0.23      0.63 o
   2  21  11        7.75        8.42      0.81 o
   3  21  11        1.24        1.21      0.51 o
   4  21  11       30.47       31.99      0.69 o
   5  21  11        6.63        6.96      0.44 o
   6  21  11        0.34       -0.09      0.37 o
   7  21  11        0.85        0.08      0.45 o
   8  21  11        0.97        0.86      0.40 o
   9  21  11        3.01        1.67      0.38 o
   0  22  11       74.73       76.92      1.39 o
   1  22  11        1.62        2.02      0.67 o
   2  22  11       13.21       12.74      0.54 o
   3  22  11        1.82        1.51      0.51 o
   4  22  11        6.57        6.30      0.41 o
   5  22  11        1.67        1.72      0.40 o
   6  22  11        0.00        0.02      0.39 o
   7  22  11        0.03       -0.40      0.40 o
   1  23  11        2.17        2.44      0.41 o
   2  23  11        0.01        0.07      0.48 o
   3  23  11        2.00        1.88      0.42 o
   4  23  11        0.15        0.15      0.43 o
   0   0  12     2752.75     2327.72     13.83 o
   1   0  12        2.60        2.63      0.08 o
   2   0  12      886.76      858.03      3.54 o
   3   0  12      124.24       97.60      0.49 o
   4   0  12      683.53      678.84      2.94 o
   5   0  12      972.72      873.10      3.92 o
   6   0  12      355.74      319.95      1.61 o
   7   0  12     2499.01     2418.71     11.94 o
   8   0  12      754.30      740.43      3.98 o
   9   0  12      406.50      386.26      2.57 o
  10   0  12       83.53       81.91      0.87 o
  11   0  12      574.81      597.79      5.17 o
  12   0  12       83.75       95.80      1.51 o
  13   0  12      703.46      741.81      9.80 o
  14   0  12       29.73       30.83      1.64 o
  15   0  12      392.34      395.75      6.79 o
  16   0  12        2.05        1.17      1.50 o
  17   0  12        0.16       -0.13      1.76 o
  18   0  12       18.84       22.21      1.96 o
  19   0  12        5.70        5.45      1.49 o
  20   0  12        1.07        3.36      1.29 o
   1   1  12    19449.56    21377.04    376.25 o
   2   1  12      214.51      252.66      1.02 o
   3   1  12      302.65      286.28      3.22 o
   4   1  12       13.17       16.54      0.75 o
   5   1  12       90.85       92.64      0.41 o
   6   1  12      100.47       96.80      0.45 o
   7   1  12      998.11      948.54      3.71 o
   8   1  12      688.57      678.83      2.62 o
   9   1  12      373.44      341.11      1.62 o
  10   1  12        2.08        1.61      0.27 o
  11   1  12      609.10      624.45     10.09 o
  12   1  12        2.26        2.60      0.49 o
  13   1  12      345.47      371.06      4.18 o
  14   1  12      133.12      146.69      2.28 o
  15   1  12       38.15       38.26      1.30 o
  16   1  12        8.10        9.81      1.35 o
  17   1  12        0.09       -1.15      1.15 o
  18   1  12        4.27        5.19      1.20 o
  19   1  12        1.25        1.36      1.02 o
  20   1  12       21.58       23.60      1.38 o
   0   2  12     2794.84     2629.14     10.82 o
   1   2  12      117.40      124.86      0.72 o
   2   2  12      447.19      469.79      1.67 o
   3   2  12      394.88      320.25      1.16 o
   4   2  12      564.05      532.19      2.77 o
   5   2  12      999.11      947.52      6.81 o
   6   2  12       69.80       64.41      1.34 o
   7   2  12      912.25      893.51      3.64 o
   8   2  12       39.11       38.94      0.27 o
   9   2  12       19.04       18.38      0.34 o
  10   2  12       15.96       14.32      0.32 o
  11   2  12      380.34      383.32      2.51 o
  12   2  12        7.33        5.93      0.54 o
  13   2  12      425.72      447.30      5.25 o
  14   2  12        2.35        0.64      1.03 o
  15   2  12      251.38      302.19      4.73 o
  16   2  12        0.69        0.63      1.17 o
  17   2  12       41.26       42.68      2.51 o
  18   2  12       32.13       29.35      1.21 o
  19   2  12        1.77        0.45      1.97 o
  20   2  12        8.87        9.02      1.03 o
   1   3  12     6659.36     6949.09     22.10 o
   2   3  12      161.95      175.41      0.64 o
   3   3  12     4158.89     4085.82     13.21 o
   4   3  12      709.16      664.46      2.39 o
   5   3  12       36.73       33.57      0.22 o
   6   3  12      657.97      654.78      6.41 o
   7   3  12       25.20       25.00      0.51 o
   8   3  12      900.19      875.87      3.42 o
   9   3  12      504.14      511.87      5.49 o
  10   3  12      110.18      114.91      1.61 o
  11   3  12      725.97      755.00      5.36 o
  12   3  12      178.25      169.87      3.53 o
  13   3  12       96.31      103.48      1.67 o
  14   3  12      108.96      115.30      2.17 o
  15   3  12       13.26       15.89      1.40 o
  16   3  12       21.13       22.04      1.29 o
  17   3  12        9.97       10.21      1.10 o
  18   3  12        0.00       -0.14      1.13 o
  19   3  12       19.60       23.80      3.24 o
  20   3  12        0.01       -0.53      0.99 o
   0   4  12       17.33       26.93      0.23 o
   1   4  12        3.06        7.39      0.11 o
   2   4  12     1249.66     1161.88      3.72 o
   3   4  12     1011.01      922.70      3.08 o
   4   4  12      229.12      226.11      1.26 o
   5   4  12     1061.57     1074.41      3.86 o
   6   4  12       95.90       89.99      0.46 o
   7   4  12        2.59        6.45      0.17 o
   8   4  12       15.92       17.08      0.19 o
   9   4  12      174.15      178.13      1.02 o
  10   4  12       55.82       55.74      0.91 o
  11   4  12      104.80      107.65      1.73 o
  12   4  12       67.59       68.64      1.16 o
  13   4  12      117.35      122.20      1.78 o
  14   4  12        2.11        2.54      0.89 o
  15   4  12       84.22       89.12      1.98 o
  16   4  12        1.31        1.89      1.05 o
  17   4  12      161.85      146.05      3.61 o
  18   4  12       19.04       22.57      1.25 o
  19   4  12        0.13        0.13      0.95 o
  20   4  12       21.14       19.10      1.25 o
   1   5  12      850.72      798.34      2.62 o
   2   5  12       83.62       59.22      0.38 o
   3   5  12     2463.31     2334.84      7.54 o
   4   5  12      696.35      640.50      2.26 o
   5   5  12       46.98       55.36      0.56 o
   6   5  12     1621.78     1651.69      6.05 o
   7   5  12       10.16       16.56      0.55 o
   8   5  12      438.94      445.36      1.83 o
   9   5  12      895.30      930.96      4.34 o
  10   5  12      126.37      129.61      1.11 o
  11   5  12      525.47      540.11      7.49 o
  12   5  12      353.00      373.01      4.99 o
  13   5  12       88.67       91.61      2.38 o
  14   5  12       49.61       52.92      1.42 o
  15   5  12        6.69        7.38      1.21 o
  16   5  12       71.35       67.65      1.60 o
  17   5  12        2.96        3.02      1.06 o
  18   5  12        0.24        0.75      0.88 o
  19   5  12       16.82       19.54      1.52 o
  20   5  12        1.77        1.18      1.03 o
   0   6  12      188.88      170.82      0.90 o
   1   6  12      384.80      326.06      1.13 o
   2   6  12       66.65       70.23      0.33 o
   3   6  12      233.77      206.18      0.90 o
   4   6  12     2208.53     2104.95      8.48 o
   5   6  12      567.96      552.34      1.96 o
   6   6  12      606.70      589.82      2.18 o
   7   6  12       11.59       15.16      0.21 o
   8   6  12      266.90      259.49      1.16 o
   9   6  12       69.76       75.35      1.53 o
  10   6  12       27.65       22.66      0.61 o
  11   6  12       12.37       12.20      0.78 o
  12   6  12        2.91        2.57      0.76 o
  13   6  12       58.51       63.38      1.51 o
  14   6  12        4.36        4.42      0.83 o
  15   6  12       29.73       28.58      1.21 o
  16   6  12       13.83       13.81      1.17 o
  17   6  12       29.84       28.46      1.36 o
  18   6  12        4.71        5.51      0.92 o
  19   6  12        1.25        0.18      0.92 o
   1   7  12      382.95      317.49      1.13 o
   2   7  12       56.27       46.86      0.26 o
   3   7  12       91.55       79.46      0.83 o
   4   7  12      101.85      110.50      0.51 o
   5   7  12        8.97       11.36      0.32 o
   6   7  12     1199.04     1225.97      4.18 o
   7   7  12      215.74      242.69      1.01 o
   8   7  12       33.04       39.23      0.50 o
   9   7  12      361.02      395.41      3.66 o
  10   7  12        8.62        7.97      0.52 o
  11   7  12        7.46        7.34      0.62 o
  12   7  12       29.14       30.97      1.30 o
  13   7  12       84.67       81.72      1.53 o
  14   7  12        0.00        0.18      0.97 o
  15   7  12        0.16       -0.19      1.18 o
  16   7  12        7.50        7.09      1.20 o
  17   7  12        0.44        0.82      1.37 o
  18   7  12        0.12       -0.29      1.09 o
  19   7  12        3.63        4.69      0.91 o
   0   8  12      234.16      256.06      1.33 o
   1   8  12      453.72      436.54      2.35 o
   2   8  12        0.38        0.72      0.13 o
   3   8  12       20.67       18.42      0.20 o
   4   8  12      552.22      528.50      1.88 o
   5   8  12       85.07       85.00      0.42 o
   6   8  12      136.56      133.08      0.60 o
   7   8  12      165.64      163.68      0.81 o
   8   8  12      154.02      152.87      0.91 o
   9   8  12        5.04        5.14      0.39 o
  10   8  12        4.38        3.05      1.04 o
  11   8  12        1.58        2.11      0.76 o
  12   8  12        1.25        1.09      0.97 o
  13   8  12       49.79       46.97      1.29 o
  14   8  12       49.87       50.68      2.61 o
  15   8  12        3.44        2.83      1.31 o
  16   8  12      154.81      153.10     15.91 o
  17   8  12       43.94       52.49      3.77 o
  18   8  12       23.97       24.27      1.30 o
  19   8  12        2.36        2.30      0.82 o
   1   9  12      170.52      154.06      0.64 o
   2   9  12        1.10        2.40      0.34 o
   3   9  12       19.21       19.61      0.21 o
   4   9  12       31.72       36.44      0.45 o
   5   9  12       11.90       12.68      0.33 o
   6   9  12      380.43      380.06      1.43 o
   7   9  12      167.19      174.27      1.27 o
   8   9  12       33.52       34.64      0.43 o
   9   9  12        3.90        4.52      0.42 o
  10   9  12        0.14        0.23      0.59 o
  11   9  12      123.46      119.53      2.84 o
  12   9  12       70.93       71.14      4.78 o
  13   9  12        1.94        1.62      1.14 o
  14   9  12       23.44       20.57      1.28 o
  15   9  12        0.50       -0.50      1.46 o
  16   9  12        9.91        9.91      1.12 o
  17   9  12        0.75       -1.06      1.06 o
  18   9  12        0.92        1.48      1.36 o
   0  10  12       43.31       41.44      0.38 o
   1  10  12        0.53        0.77      0.17 o
   2  10  12      226.81      230.76      0.88 o
   3  10  12        4.60        5.04      0.19 o
   4  10  12      120.66      121.94      0.56 o
   5  10  12       68.08       66.44      0.40 o
   6  10  12       44.45       46.69      0.38 o
   7  10  12       19.48       19.58      0.33 o
   8  10  12       13.69       14.03      0.41 o
   9  10  12        0.03        0.53      0.46 o
  10  10  12        4.24        3.61      0.61 o
  11  10  12        0.02        0.66      0.81 o
  12  10  12        2.22        2.44      0.79 o
  13  10  12        4.00        5.04      1.02 o
  14  10  12       66.38       69.66      3.98 o
  15  10  12       10.46        9.12      1.52 o
  16  10  12       54.61       59.60      2.38 o
  17  10  12       71.46       69.73      1.68 o
  18  10  12       24.07       23.29      1.18 o
   1  11  12      138.51      148.43      1.02 o
   2  11  12      118.07      116.58      0.86 o
   3  11  12       56.58       59.82      0.38 o
   4  11  12       70.48       74.45      0.44 o
   5  11  12       30.01       28.90      0.33 o
   6  11  12       72.45       67.01      0.51 o
   7  11  12       20.15       19.37      0.38 o
   8  11  12      227.92      226.90      1.64 o
   9  11  12       84.53       85.26      2.17 o
  10  11  12        5.88        5.62      0.66 o
  11  11  12       18.76       17.96      1.37 o
  12  11  12       63.88       65.74      1.72 o
  13  11  12       15.25       15.73      1.12 o
  14  11  12        5.53        5.33      1.29 o
  15  11  12       30.02       30.82      1.63 o
  16  11  12        2.67        2.48      1.33 o
  17  11  12        1.43        2.06      0.88 o
  18  11  12        1.57        1.46      0.86 o
   0  12  12      365.89      379.26      2.03 o
   1  12  12      289.41      295.36      1.16 o
   2  12  12      771.09      815.70      2.93 o
   3  12  12      122.84      124.69      0.68 o
   4  12  12      263.59      280.65      1.28 o
   5  12  12      440.97      468.20      2.22 o
   6  12  12      118.73      125.29      2.17 o
   7  12  12      112.89      119.49      0.94 o
   8  12  12       90.91       91.44      1.73 o
   9  12  12       23.48       21.46      0.63 o
  10  12  12        3.57        3.21      0.69 o
  11  12  12        4.60        5.65      0.85 o
  12  12  12        1.04        1.09      0.85 o
  13  12  12       18.37       18.79      1.11 o
  14  12  12        0.65        1.30      1.13 o
  15  12  12       30.83       34.47      1.44 o
  16  12  12       12.23       11.46      1.08 o
  17  12  12        6.97        5.96      0.77 o
   1  13  12      458.83      483.92      2.87 o
   2  13  12      106.10      109.01      0.75 o
   3  13  12       29.42       33.39      0.46 o
   4  13  12       20.66       22.71      0.45 o
   5  13  12       12.56       13.37      0.39 o
   6  13  12       15.77       15.64      0.46 o
   7  13  12       39.73       41.41      2.23 o
   8  13  12      250.50      264.06      4.97 o
   9  13  12       79.22       78.45      5.90 o
  10  13  12       41.01       42.81      1.07 o
  11  13  12        0.01        1.21      0.82 o
  12  13  12       15.86       13.04      1.11 o
  13  13  12       16.16       17.22      1.24 o
  14  13  12        0.12        0.21      0.85 o
  15  13  12       22.13       20.40      1.36 o
  16  13  12        0.41        0.19      0.67 o
  17  13  12        1.12        0.90      0.57 o
   0  14  12      103.34      107.79      1.22 o
   1  14  12      127.59      138.12      1.65 o
   2  14  12      104.25      115.75      0.96 o
   3  14  12      243.74      263.69      1.61 o
   4  14  12       17.49       18.43      0.49 o
   5  14  12      406.62      425.76      2.55 o
   6  14  12        0.62       -0.40      0.40 o
   7  14  12      203.93      215.36      1.96 o
   8  14  12       96.60      103.10      1.20 o
   9  14  12        0.43        0.13      0.58 o
  10  14  12       60.80       58.91      2.43 o
  11  14  12        6.31        4.16      0.84 o
  12  14  12       27.43       26.06      1.17 o
  13  14  12       34.27       39.51      1.84 o
  14  14  12        0.52        0.93      0.70 o
  15  14  12       16.24       16.76      2.49 o
  16  14  12        6.36        5.36      0.67 o
   1  15  12      103.10      109.19      2.19 o
   2  15  12        0.97        1.62      0.50 o
   3  15  12       15.03       15.51      0.51 o
   4  15  12        7.68        7.85      0.47 o
   5  15  12       33.52       31.88      0.85 o
   6  15  12        4.26        5.16      0.50 o
   7  15  12      121.54      124.82      1.50 o
   8  15  12       29.13       28.02      1.25 o
   9  15  12       66.80       65.41      1.32 o
  10  15  12       51.86       52.67      0.99 o
  11  15  12       26.77       27.54      0.88 o
  12  15  12       17.93       18.52      0.92 o
  13  15  12        1.32        1.64      0.83 o
  14  15  12        3.32        2.76      0.76 o
  15  15  12        0.35        0.44      0.66 o
   0  16  12        1.46        3.22      0.78 o
   1  16  12        0.05       -0.04      0.47 o
   2  16  12        6.08        7.01      0.76 o
   3  16  12      189.89      213.66      1.66 o
   4  16  12        4.08        4.68      0.54 o
   5  16  12      125.28      133.53      2.26 o
   6  16  12       24.27       25.97      0.77 o
   7  16  12       93.20       96.58      3.07 o
   8  16  12        0.12        0.45      0.52 o
   9  16  12       87.81       89.74      1.85 o
  10  16  12       44.12       47.01      1.88 o
  11  16  12        0.08       -0.31      0.72 o
  12  16  12       27.22       29.73      1.02 o
  13  16  12        9.10        8.03      1.29 o
  14  16  12        3.76        3.11      0.61 o
  15  16  12        5.89        3.66      0.77 o
   1  17  12        6.72        7.10      0.57 o
   2  17  12       18.72       19.53      0.73 o
   3  17  12       36.67       38.93      0.82 o
   4  17  12       34.68       33.18      0.76 o
   5  17  12        7.33        6.48      0.49 o
   6  17  12        3.46        3.23      0.44 o
   7  17  12       35.07       33.28      0.73 o
   8  17  12       19.03       18.88      0.66 o
   9  17  12       22.49       23.22      0.71 o
  10  17  12       17.30       14.82      0.75 o
  11  17  12       40.79       38.89      1.43 o
  12  17  12        8.67        7.71      0.68 o
  13  17  12        2.14        2.23      0.55 o
  14  17  12       13.17       11.55      0.87 o
   0  18  12       91.53       86.15      1.49 o
   1  18  12        0.31        0.59      0.51 o
   2  18  12        6.23        6.01      0.61 o
   3  18  12      102.10      110.91      5.36 o
   4  18  12       10.26        9.82      0.50 o
   5  18  12       37.53       38.30      1.86 o
   6  18  12        0.69        0.75      0.47 o
   7  18  12       58.59       53.95      2.11 o
   8  18  12       20.77       19.90      0.64 o
   9  18  12       93.20       96.87      1.33 o
  10  18  12        4.17        4.22      0.53 o
  11  18  12        9.91       10.15      0.71 o
  12  18  12        8.06        6.57      0.65 o
  13  18  12        0.32       -0.17      0.71 o
   1  19  12        0.00        0.64      0.57 o
   2  19  12        2.49        2.09      0.51 o
   3  19  12        5.54        5.53      0.60 o
   4  19  12       17.43       16.37      0.83 o
   5  19  12        3.02        3.04      0.52 o
   6  19  12       24.64       21.54      0.62 o
   7  19  12       16.38       16.27      0.59 o
   8  19  12       20.62       19.24      1.18 o
   9  19  12       16.94       14.66      0.70 o
  10  19  12        1.85        1.34      0.47 o
  11  19  12       11.74        9.50      0.70 o
  12  19  12        0.04       -0.20      0.85 o
   0  20  12      107.12      103.50      1.72 o
   1  20  12       25.54       24.35      1.25 o
   2  20  12       15.76       14.34      0.71 o
   3  20  12       59.70       59.85      0.90 o
   4  20  12        1.09        0.74      0.58 o
   5  20  12       43.32       42.05      0.82 o
   6  20  12        1.60        1.08      0.45 o
   7  20  12       53.37       53.26      3.23 o
   8  20  12       14.83       15.37      0.64 o
   9  20  12       15.48       15.76      0.91 o
  10  20  12       23.97       19.83      1.08 o
   1  21  12        0.19       -0.31      0.58 o
   2  21  12        7.15        6.93      0.52 o
   3  21  12        3.63        3.85      0.76 o
   4  21  12        8.50        8.34      0.51 o
   5  21  12        0.21        0.52      0.51 o
   6  21  12       22.26       19.45      0.69 o
   7  21  12       27.68       24.44      1.15 o
   8  21  12        0.01        0.00      0.46 o
   9  21  12       24.13       22.65      1.91 o
   0  22  12       44.32       42.23      0.94 o
   1  22  12       27.30       25.29      1.02 o
   2  22  12       27.75       27.43      0.69 o
   3  22  12       28.30       27.19      0.65 o
   4  22  12        0.07       -0.02      0.38 o
   5  22  12       44.95       43.59      1.88 o
   6  22  12        4.47        3.86      0.42 o
   7  22  12       22.31       21.58      1.60 o
   1  23  12        4.21        4.15      0.54 o
   2  23  12        9.72       10.12      0.57 o
   3  23  12        0.05        0.29      0.48 o
   4  23  12        8.86        8.59      0.43 o
   1   1  13     1873.83     1976.86      8.49 o
   2   1  13      318.04      299.70      1.06 o
   3   1  13       71.49       60.53      0.28 o
   4   1  13       45.46       51.57      0.32 o
   5   1  13      126.01      125.24      0.52 o
   6   1  13     1332.00     1291.84      4.55 o
   7   1  13        1.15        1.07      0.12 o
   8   1  13       22.37       23.16      0.36 o
   9   1  13        9.96        7.70      0.25 o
  10   1  13       83.87       84.74      0.66 o
  11   1  13        6.37        5.55      0.38 o
  12   1  13       77.86       78.73      1.26 o
  13   1  13        0.07       -0.79      0.79 o
  14   1  13       45.86       46.35      1.24 o
  15   1  13        1.11        1.00      0.99 o
  16   1  13        1.92        1.35      1.13 o
  17   1  13        8.25        8.65      1.10 o
  18   1  13        2.50        3.29      1.18 o
  19   1  13        5.21        6.29      1.32 o
  20   1  13        0.63        2.03      0.96 o
   0   2  13     1226.15     1054.57      4.48 o
   1   2  13      210.42      217.37      0.82 o
   2   2  13       73.82       63.45      0.29 o
   3   2  13       66.79       71.57      0.31 o
   4   2  13     1220.69     1140.77      3.91 o
   5   2  13       75.53       74.95      0.75 o
   6   2  13        9.18        9.05      0.20 o
   7   2  13      625.76      575.19      4.22 o
   8   2  13      298.35      272.21      1.14 o
   9   2  13      317.69      301.19      1.43 o
  10   2  13       21.77       24.26      0.36 o
  11   2  13      246.03      262.45      1.93 o
  12   2  13      136.70      150.19      1.62 o
  13   2  13       27.89       32.37      0.87 o
  14   2  13      100.48      103.14      1.97 o
  15   2  13        6.30        4.84      1.64 o
  16   2  13       14.02       16.04      1.87 o
  17   2  13        5.28        5.16      1.06 o
  18   2  13       20.72       20.23      1.79 o
  19   2  13        7.47        7.34      1.08 o
  20   2  13       24.72       21.34      1.25 o
   1   3  13     1000.35      967.27      3.18 o
   2   3  13      799.74      817.14      2.81 o
   3   3  13       11.77       10.88      0.36 o
   4   3  13      107.28      107.96      0.52 o
   5   3  13       14.98       24.51      0.18 o
   6   3  13     3860.41     3747.03     26.71 o
   7   3  13      143.83      145.41      1.71 o
   8   3  13       50.66       52.35      0.35 o
   9   3  13       65.03       67.67      0.49 o
  10   3  13      231.68      233.90      1.53 o
  11   3  13      234.42      239.66      2.97 o
  12   3  13      375.17      395.70      3.56 o
  13   3  13       36.87       35.56      0.91 o
  14   3  13      102.38      105.23      1.91 o
  15   3  13        4.09        3.46      1.16 o
  16   3  13       28.87       25.69      1.11 o
  17   3  13        9.71       11.31      1.12 o
  18   3  13        2.24        3.53      1.17 o
  19   3  13        6.78        8.19      0.89 o
  20   3  13        0.01        0.98      1.05 o
   0   4  13     5018.33     5033.48     21.46 o
   1   4  13       11.10       17.39      0.14 o
   2   4  13     3979.46     3867.47     11.90 o
   3   4  13     1163.06     1189.75      3.99 o
   4   4  13      243.24      225.75      0.89 o
   5   4  13      864.24      825.99      3.17 o
   6   4  13        3.69        4.32      0.13 o
   7   4  13      969.23      921.37      3.50 o
   8   4  13      117.05       95.46      0.50 o
   9   4  13      334.23      320.44      1.64 o
  10   4  13       80.84       76.17      0.71 o
  11   4  13      137.04      140.34      1.33 o
  12   4  13      106.13      109.49      1.47 o
  13   4  13       18.81       21.32      0.96 o
  14   4  13        6.01        6.80      0.82 o
  15   4  13        3.43        4.11      0.98 o
  16   4  13       40.77       44.20      1.57 o
  17   4  13        6.67        7.42      1.19 o
  18   4  13        0.95        1.43      1.04 o
  19   4  13        5.35        6.40      1.05 o
  20   4  13       22.27       17.84      1.30 o
   1   5  13        0.93        0.66      0.11 o
   2   5  13       18.57       20.93      0.16 o
   3   5  13        9.81        6.04      0.14 o
   4   5  13     1069.72      987.84      3.41 o
   5   5  13      204.72      186.68      1.36 o
   6   5  13      874.07      771.94      2.98 o
   7   5  13      283.74      294.33      1.28 o
   8   5  13       22.59       17.80      0.24 o
   9   5  13      295.03      315.79      1.64 o
  10   5  13       32.56       37.00      0.53 o
  11   5  13      318.71      335.12      2.86 o
  12   5  13      272.66      286.54      3.10 o
  13   5  13       47.84       47.44      1.19 o
  14   5  13       18.09       17.75      1.03 o
  15   5  13        7.65        7.21      0.96 o
  16   5  13      109.03      106.96      8.45 o
  17   5  13        1.26        0.40      1.62 o
  18   5  13       12.18       11.38      1.46 o
  19   5  13        0.88        1.14      0.86 o
  20   5  13        5.08        5.79      1.01 o
   0   6  13     2453.08     2385.31     10.56 o
   1   6  13      133.90      149.36      0.78 o
   2   6  13     2924.35     2785.73      8.79 o
   3   6  13     1396.88     1374.58      4.48 o
   4   6  13        7.04        7.36      0.17 o
   5   6  13     1778.71     1696.19      6.07 o
   6   6  13      400.92      381.09      1.48 o
   7   6  13      537.62      501.59      1.94 o
   8   6  13      112.85      103.43      0.58 o
   9   6  13       86.58       82.19      1.07 o
  10   6  13     1048.39     1048.20      6.76 o
  11   6  13        0.15        0.67      0.54 o
  12   6  13      153.50      160.57      3.14 o
  13   6  13        2.31        2.55      0.83 o
  14   6  13        9.75        9.35      0.90 o
  15   6  13        1.32        1.71      1.00 o
  16   6  13        8.55        9.29      1.39 o
  17   6  13        0.35        0.27      0.88 o
  18   6  13       37.26       31.95      1.98 o
  19   6  13        0.07       -0.03      1.49 o
   1   7  13      171.65      171.24      0.66 o
   2   7  13       88.02       94.33      0.42 o
   3   7  13      118.92      111.34      0.49 o
   4   7  13     1145.16     1082.93      3.80 o
   5   7  13        4.95        8.58      0.16 o
   6   7  13       94.64       81.79      0.42 o
   7   7  13        0.05        0.53      0.16 o
   8   7  13      277.15      280.95      1.36 o
   9   7  13       45.90       53.19      0.62 o
  10   7  13        8.06       10.06      0.50 o
  11   7  13        5.26        6.55      0.78 o
  12   7  13       59.84       62.62      1.26 o
  13   7  13        0.31        0.32      0.93 o
  14   7  13       54.24       55.59      1.35 o
  15   7  13       12.48       12.23      1.17 o
  16   7  13      131.13      122.66      2.36 o
  17   7  13        5.50        8.56      1.55 o
  18   7  13       46.81       47.66      4.50 o
  19   7  13        4.80        4.83      0.88 o
   0   8  13     2197.85     2126.23      9.04 o
   1   8  13      112.28      111.70      0.47 o
   2   8  13      405.32      397.66      2.23 o
   3   8  13      177.83      171.30      0.68 o
   4   8  13      182.27      185.08      0.73 o
   5   8  13      525.63      504.71      1.82 o
   6   8  13      343.50      332.58      3.49 o
   7   8  13       84.64       85.08      0.60 o
   8   8  13      266.25      270.66      1.44 o
   9   8  13       17.50       19.04      0.47 o
  10   8  13      823.36      840.59     16.30 o
  11   8  13        0.62        1.54      0.67 o
  12   8  13      262.06      271.63     12.47 o
  13   8  13        0.01       -0.54      1.09 o
  14   8  13        4.04        3.90      0.98 o
  15   8  13        1.32        1.00      1.37 o
  16   8  13        0.15       -1.40      1.40 o
  17   8  13        0.02        0.47      1.32 o
  18   8  13       24.70       31.65      2.06 o
  19   8  13        1.05        1.07      0.78 o
   1   9  13        9.10       11.24      0.21 o
   2   9  13      202.59      207.50      0.83 o
   3   9  13        1.89        1.18      0.23 o
   4   9  13      784.07      791.40      3.12 o
   5   9  13       10.60       15.35      0.22 o
   6   9  13      595.44      623.74      2.25 o
   7   9  13        2.95        4.22      0.25 o
   8   9  13      484.31      512.41      2.55 o
   9   9  13       33.12       33.24      0.99 o
  10   9  13       38.18       36.44      0.90 o
  11   9  13        0.85        1.41      0.69 o
  12   9  13       10.12        9.56      0.91 o
  13   9  13        3.40        1.63      1.19 o
  14   9  13      278.12      256.43      3.92 o
  15   9  13        6.32        5.90      1.13 o
  16   9  13       42.03       38.78      1.52 o
  17   9  13        0.46       -0.09      1.26 o
  18   9  13       16.04       14.88      1.29 o
   0  10  13     2533.74     2474.59     10.38 o
   1  10  13        0.34        0.86      0.17 o
   2  10  13      165.38      167.65      0.68 o
   3  10  13      187.63      193.04      0.80 o
   4  10  13      465.27      464.07      1.67 o
   5  10  13       36.74       36.30      0.31 o
   6  10  13        0.27        1.01      0.24 o
   7  10  13        4.42        4.23      0.28 o
   8  10  13      188.51      183.78      3.49 o
   9  10  13        2.96        3.55      0.49 o
  10  10  13       51.36       49.93      0.94 o
  11  10  13        2.77        2.88      0.83 o
  12  10  13      156.18      167.70      3.83 o
  13  10  13        3.44        3.14      1.17 o
  14  10  13       51.06       53.32      1.67 o
  15  10  13        5.50        5.00      1.54 o
  16  10  13        0.00        0.38      1.29 o
  17  10  13        2.35        2.40      1.05 o
  18  10  13       11.41       10.52      1.08 o
   1  11  13       82.00       83.66      0.44 o
   2  11  13      744.24      752.28      2.68 o
   3  11  13       71.41       78.62      0.43 o
   4  11  13      715.24      751.06      2.72 o
   5  11  13       33.40       37.37      0.37 o
   6  11  13     1214.47     1272.03      9.45 o
   7  11  13       27.77       31.00      0.44 o
   8  11  13      415.27      412.70      6.51 o
   9  11  13       22.92       22.13      0.65 o
  10  11  13        5.85        6.17      0.63 o
  11  11  13        4.19        4.23      0.85 o
  12  11  13       52.48       52.91      2.73 o
  13  11  13       11.13       10.39      1.17 o
  14  11  13      276.26      290.19     22.75 o
  15  11  13        0.41        1.12      1.21 o
  16  11  13        5.68        8.16      1.29 o
  17  11  13        0.11        0.48      0.81 o
  18  11  13        0.01        0.51      0.63 o
   0  12  13     1039.89     1055.69      5.10 o
   1  12  13       20.27       22.60      0.29 o
   2  12  13      509.88      519.92      2.63 o
   3  12  13      139.56      151.67      0.75 o
   4  12  13       90.81       95.62      0.59 o
   5  12  13      214.59      220.89      1.24 o
   6  12  13       45.73       44.63      0.54 o
   7  12  13       74.22       76.19      0.72 o
   8  12  13      292.46      302.68      2.34 o
   9  12  13       13.41       13.48      0.60 o
  10  12  13       37.14       34.53      0.99 o
  11  12  13        2.57        2.13      0.77 o
  12  12  13       65.40       64.47      1.58 o
  13  12  13       11.22       12.24      1.33 o
  14  12  13       66.49       72.73      7.59 o
  15  12  13       11.91       13.22      1.21 o
  16  12  13        1.29        1.76      1.02 o
  17  12  13        3.20        2.47      0.76 o
   1  13  13        0.24        0.66      0.32 o
   2  13  13      291.21      308.36      1.72 o
   3  13  13       13.93       14.71      0.40 o
   4  13  13      432.63      472.58      2.38 o
   5  13  13       50.22       50.76      0.64 o
   6  13  13      474.92      483.84     10.57 o
   7  13  13       19.00       17.23      0.49 o
   8  13  13      194.63      199.30      6.32 o
   9  13  13       25.53       26.25      0.72 o
  10  13  13       39.73       41.00      2.17 o
  11  13  13        5.79        6.50      0.83 o
  12  13  13      157.07      147.08     10.71 o
  13  13  13       15.75       14.65      1.04 o
  14  13  13       57.34       62.34      5.62 o
  15  13  13        1.61        0.99      0.65 o
  16  13  13        8.78        7.48      0.94 o
  17  13  13        2.62        1.98      0.56 o
   0  14  13      205.40      205.90      1.87 o
   1  14  13        1.66        1.97      0.39 o
   2  14  13      819.41      875.62      6.08 o
   3  14  13       13.70       11.79      0.44 o
   4  14  13        6.07        6.03      0.77 o
   5  14  13       45.61       45.91      0.65 o
   6  14  13      314.01      315.99      3.85 o
   7  14  13       83.75       80.88      2.90 o
   8  14  13      358.09      389.36      4.99 o
   9  14  13       79.43       81.04      1.09 o
  10  14  13      164.05      156.79      3.03 o
  11  14  13       43.95       39.67      1.19 o
  12  14  13       11.47       11.54      0.98 o
  13  14  13       10.95       11.00      1.06 o
  14  14  13       19.39       18.28      1.00 o
  15  14  13        1.63        0.94      0.64 o
  16  14  13        1.51        0.52      0.74 o
   1  15  13        0.25        0.99      0.46 o
   2  15  13       33.00       36.14      0.66 o
   3  15  13       12.35       12.96      0.47 o
   4  15  13      105.43      117.66      1.32 o
   5  15  13       23.79       24.57      1.16 o
   6  15  13       57.15       59.38      1.33 o
   7  15  13        4.29        3.68      0.50 o
   8  15  13       64.43       59.59      0.87 o
   9  15  13       13.52       12.39      1.10 o
  10  15  13       75.96       75.84      5.04 o
  11  15  13        3.98        3.97      0.74 o
  12  15  13       90.91       87.88      2.09 o
  13  15  13       18.37       18.70      1.24 o
  14  15  13        1.44        1.38      0.67 o
  15  15  13        0.27        0.22      0.60 o
   0  16  13      100.26       97.60      1.42 o
   1  16  13        2.02        2.34      0.49 o
   2  16  13      372.48      403.51      4.44 o
   3  16  13       32.34       33.81      1.21 o
   4  16  13        0.29        0.39      0.46 o
   5  16  13        2.46        1.46      0.49 o
   6  16  13       74.29       72.98      1.42 o
   7  16  13       35.23       32.06      1.03 o
   8  16  13       95.05       92.32      1.12 o
   9  16  13       65.49       61.98      2.09 o
  10  16  13       33.63       33.42      0.89 o
  11  16  13       35.54       34.63      1.99 o
  12  16  13        0.62        0.15      0.68 o
  13  16  13        4.93        4.83      0.70 o
  14  16  13        0.19       -0.17      0.83 o
  15  16  13        0.01       -0.59      0.90 o
   1  17  13        0.32        0.40      0.63 o
   2  17  13       10.40        9.58      0.57 o
   3  17  13        1.36        1.43      0.49 o
   4  17  13        1.95        1.57      0.56 o
   5  17  13        1.61        1.61      0.48 o
   6  17  13       14.48       15.40      0.56 o
   7  17  13        5.86        5.30      0.50 o
   8  17  13       13.83       12.71      0.56 o
   9  17  13        0.70       -0.08      0.53 o
  10  17  13        5.92        5.87      0.74 o
  11  17  13        0.02       -0.63      0.63 o
  12  17  13        4.96        4.96      1.06 o
  13  17  13        0.00        0.57      0.73 o
  14  17  13        2.10        1.77      0.54 o
   0  18  13        6.45        6.66      0.90 o
   1  18  13        0.07       -0.50      0.50 o
   2  18  13        6.36        6.31      0.52 o
   3  18  13        6.38        5.41      1.00 o
   4  18  13        1.59        1.99      0.50 o
   5  18  13        3.23        2.64      0.65 o
   6  18  13        0.92        1.26      0.48 o
   7  18  13        1.73        1.55      0.46 o
   8  18  13        1.25        0.80      0.49 o
   9  18  13        1.22        0.57      0.53 o
  10  18  13        5.23        5.72      0.64 o
  11  18  13        0.08       -0.34      0.45 o
  12  18  13        0.31       -0.13      0.80 o
  13  18  13        0.05        0.45      0.59 o
   1  19  13       19.32       18.60      0.72 o
   2  19  13        0.03        0.02      0.63 o
   3  19  13        9.99        9.58      0.55 o
   4  19  13        7.92        8.69      0.50 o
   5  19  13        4.81        5.16      0.51 o
   6  19  13        1.69        1.85      0.49 o
   7  19  13        5.22        4.55      0.50 o
   8  19  13        0.21        0.04      0.50 o
   9  19  13        1.60        1.00      0.46 o
  10  19  13       13.95       10.69      0.62 o
  11  19  13        2.59        2.18      0.58 o
  12  19  13        0.85        0.09      0.47 o
   0  20  13        5.62        4.29      0.93 o
   1  20  13        0.41        0.21      0.61 o
   2  20  13      102.78      103.80      2.01 o
   3  20  13       18.06       18.20      0.70 o
   4  20  13        2.32        3.42      0.50 o
   5  20  13        0.02       -0.37      0.37 o
   6  20  13        1.26        0.91      0.48 o
   7  20  13        4.57        2.42      0.47 o
   8  20  13       12.46       12.37      0.63 o
   9  20  13       17.01       14.54      0.51 o
  10  20  13       11.08       10.67      0.54 o
   1  21  13        0.57        0.88      0.52 o
   2  21  13       31.52       31.97      0.77 o
   3  21  13        2.30        1.68      0.52 o
   4  21  13       14.49       16.43      0.51 o
   5  21  13        1.22        1.03      0.67 o
   6  21  13        9.42        8.29      0.49 o
   7  21  13        4.93        3.77      0.42 o
   8  21  13        0.99        1.15      0.43 o
   9  21  13        0.01        0.25      0.37 o
   0  22  13        0.53       -0.40      0.69 o
   1  22  13        0.18        0.13      0.46 o
   2  22  13        3.01        4.01      0.68 o
   3  22  13        1.02        0.47      0.41 o
   4  22  13        2.41        2.47      0.36 o
   5  22  13        8.36        7.39      0.48 o
   6  22  13        0.04       -0.15      0.35 o
   7  22  13        7.15        4.62      0.40 o
   1  23  13        8.65        9.41      0.63 o
   2  23  13       50.29       55.10      0.89 o
   3  23  13        3.92        3.68      0.46 o
   4  23  13       15.81       16.77      0.46 o
   0   0  14     1841.83     1603.89      9.31 o
   1   0  14      117.37      102.56      0.50 o
   2   0  14      498.79      450.94      1.90 o
   3   0  14      551.08      558.40      2.38 o
   4   0  14      567.25      525.73      2.31 o
   5   0  14     1509.18     1399.91      6.06 o
   6   0  14      370.24      367.26      1.85 o
   7   0  14     4035.31     3847.62     17.66 o
   8   0  14       49.55       52.67      0.47 o
   9   0  14      182.42      170.81      1.25 o
  10   0  14        0.85        2.19      0.35 o
  11   0  14       36.92       33.72      0.78 o
  12   0  14       25.53       26.30      0.90 o
  13   0  14      594.17      584.49      7.91 o
  14   0  14       97.15      106.96      2.58 o
  15   0  14      403.09      477.43      8.51 o
  16   0  14       27.17       29.49      1.81 o
  17   0  14        0.18       -0.76      1.75 o
  18   0  14       83.58       78.40      2.59 o
  19   0  14        3.95        4.00      1.67 o
  20   0  14       34.52       38.53      2.33 o
   1   1  14     4353.87     3788.69     24.07 o
   2   1  14       43.11       30.37      0.17 o
   3   1  14        8.45        5.31      0.24 o
   4   1  14        3.49        2.99      0.09 o
   5   1  14       26.96       26.34      0.18 o
   6   1  14        3.47        1.83      0.26 o
   7   1  14      325.72      305.85      1.22 o
   8   1  14      929.16      917.16      3.37 o
   9   1  14      311.89      311.44      1.45 o
  10   1  14        3.01        2.50      0.26 o
  11   1  14      198.73      207.54      1.50 o
  12   1  14       20.61       20.33      0.64 o
  13   1  14      464.57      461.55      5.77 o
  14   1  14      291.33      294.50      5.94 o
  15   1  14        5.77        7.19      1.61 o
  16   1  14        0.18        0.45      1.11 o
  17   1  14        7.76        8.85      1.01 o
  18   1  14        0.40        0.07      1.04 o
  19   1  14       70.66       85.97      2.65 o
  20   1  14        3.71        4.07      1.05 o
   0   2  14     1498.00     1374.80      5.83 o
   1   2  14       11.21        5.99      0.10 o
   2   2  14       31.37       33.67      0.19 o
   3   2  14      328.55      286.71      1.38 o
   4   2  14      102.67       90.86      0.40 o
   5   2  14     1682.46     1597.97      5.89 o
   6   2  14      379.94      353.24      1.47 o
   7   2  14     1091.51     1031.99      5.47 o
   8   2  14       94.99       88.77      0.46 o
   9   2  14       57.03       55.04      0.66 o
  10   2  14        1.22        2.67      0.28 o
  11   2  14      102.98      108.84      1.00 o
  12   2  14        0.27        0.07      0.83 o
  13   2  14      269.41      312.71     12.31 o
  14   2  14       35.29       36.96      1.17 o
  15   2  14      168.65      176.56      3.05 o
  16   2  14       14.76       14.59      1.28 o
  17   2  14       26.36       27.22      1.21 o
  18   2  14       33.61       43.72      1.62 o
  19   2  14        0.98        0.90      1.39 o
  20   2  14       16.51       17.03      1.22 o
   1   3  14     2048.39     1822.75      5.97 o
   2   3  14       47.52       35.81      0.20 o
   3   3  14     1414.43     1366.63      4.54 o
   4   3  14      165.71      148.75      0.62 o
   5   3  14      421.10      375.33      3.21 o
   6   3  14      211.88      207.05      2.58 o
   7   3  14     1019.23     1005.59      7.89 o
   8   3  14      232.31      219.88      0.96 o
   9   3  14     2315.85     2319.07      9.53 o
  10   3  14        8.59        9.05      0.46 o
  11   3  14     1809.07     1845.80     31.10 o
  12   3  14      158.89      153.28      3.00 o
  13   3  14      164.38      166.83      3.12 o
  14   3  14       72.73       75.69      2.02 o
  15   3  14        8.69        8.57      1.00 o
  16   3  14        0.58        0.22      1.15 o
  17   3  14       22.47       21.55      1.17 o
  18   3  14        1.78        0.46      1.10 o
  19   3  14       18.83       18.73      1.21 o
  20   3  14        0.07       -0.10      1.00 o
   0   4  14      116.35       86.71      0.50 o
   1   4  14        6.04        5.43      0.17 o
   2   4  14     1115.04      987.24      3.25 o
   3   4  14     4830.28     4614.42     14.67 o
   4   4  14      223.51      221.20      0.86 o
   5   4  14     1472.45     1455.45      5.87 o
   6   4  14      227.46      194.07      1.05 o
   7   4  14       31.80       32.02      0.24 o
   8   4  14      126.14      114.52      0.57 o
   9   4  14       10.84       10.97      0.36 o
  10   4  14        3.84        4.19      0.34 o
  11   4  14      215.12      228.31      1.85 o
  12   4  14       24.58       25.12      0.81 o
  13   4  14       27.36       30.84      1.01 o
  14   4  14        0.34        0.21      0.92 o
  15   4  14        8.82       10.30      1.71 o
  16   4  14        0.34       -1.12      1.12 o
  17   4  14       82.73       76.79      5.21 o
  18   4  14        0.03        0.09      0.93 o
  19   4  14        0.02       -0.22      0.93 o
  20   4  14        1.69        0.94      1.06 o
   1   5  14     5843.57     5503.96     17.07 o
   2   5  14       99.13       96.71      0.42 o
   3   5  14     4656.71     4442.14     14.04 o
   4   5  14      123.46      121.43      0.52 o
   5   5  14       15.04       16.94      0.25 o
   6   5  14      766.75      740.23      2.81 o
   7   5  14      376.33      378.66      2.35 o
   8   5  14        8.21        5.64      0.20 o
   9   5  14     1318.71     1373.06      6.31 o
  10   5  14       25.84       23.23      0.45 o
  11   5  14     1033.10     1072.41      7.78 o
  12   5  14      183.11      200.15      2.41 o
  13   5  14        0.25        0.86      0.83 o
  14   5  14        1.39        2.34      0.91 o
  15   5  14        1.41        2.37      0.92 o
  16   5  14        3.83        2.85      1.15 o
  17   5  14       34.68       31.14      1.35 o
  18   5  14        3.95        4.14      1.16 o
  19   5  14        2.95        2.13      0.87 o
   0   6  14       27.60       17.51      0.23 o
   1   6  14      177.32      170.71      0.68 o
   2   6  14      870.85      808.81      2.73 o
   3   6  14     2176.20     2112.29      6.76 o
   4   6  14      529.33      490.67      1.78 o
   5   6  14      423.25      425.79      1.62 o
   6   6  14        7.84        5.37      0.17 o
   7   6  14        1.61        1.65      0.15 o
   8   6  14       17.90       15.14      0.25 o
   9   6  14       93.45       96.51      0.79 o
  10   6  14        6.47        4.00      0.44 o
  11   6  14      143.51      145.79      2.14 o
  12   6  14        3.08        2.27      0.77 o
  13   6  14       58.61       60.10      2.29 o
  14   6  14        0.78        0.89      0.92 o
  15   6  14       23.31       22.93      1.21 o
  16   6  14        4.26        5.57      1.46 o
  17   6  14       12.84       13.32      2.07 o
  18   6  14        6.87        6.14      1.10 o
  19   6  14        0.00       -0.16      0.95 o
   1   7  14     3761.63     3446.81     15.84 o
   2   7  14       33.62       28.08      0.52 o
   3   7  14     1185.89     1106.64      3.73 o
   4   7  14       19.22       13.93      0.17 o
   5   7  14      562.98      551.14      1.98 o
   6   7  14      481.68      465.20      2.15 o
   7   7  14       45.25       43.95      0.31 o
   8   7  14        0.22        0.81      0.24 o
   9   7  14       55.53       59.86      0.62 o
  10   7  14       20.87       21.25      0.56 o
  11   7  14       24.04       25.14      0.79 o
  12   7  14        6.14        6.78      0.74 o
  13   7  14       60.48       62.08      2.74 o
  14   7  14       33.21       38.33      1.23 o
  15   7  14       21.59       20.87      1.08 o
  16   7  14        1.34        0.70      1.48 o
  17   7  14        9.44        9.76      1.29 o
  18   7  14        0.56        0.70      0.91 o
  19   7  14        4.09        4.12      0.80 o
   0   8  14       85.42       65.79      0.68 o
   1   8  14      100.23       89.64      0.42 o
   2   8  14        8.27        6.80      0.16 o
   3   8  14       63.86       67.59      0.39 o
   4   8  14      236.18      220.20      0.85 o
   5   8  14       11.48       11.33      0.20 o
   6   8  14       46.14       46.42      0.35 o
   7   8  14      120.86      127.69      0.64 o
   8   8  14       78.26       75.91      0.60 o
   9   8  14       86.67       84.47      0.98 o
  10   8  14       13.54       11.83      0.97 o
  11   8  14       70.08       68.11      1.20 o
  12   8  14       20.24       20.54      0.92 o
  13   8  14      250.46      265.75      7.53 o
  14   8  14       10.49       10.81      0.93 o
  15   8  14      115.69      119.86      4.40 o
  16   8  14        2.74        2.74      1.10 o
  17   8  14        5.40        4.55      1.41 o
  18   8  14        1.21        0.98      1.09 o
  19   8  14        0.13        0.35      0.67 o
   1   9  14      214.61      199.86      0.80 o
   2   9  14      470.61      470.72      1.65 o
   3   9  14        3.78        3.85      0.18 o
   4   9  14      147.12      145.76      0.63 o
   5   9  14      122.62      123.24      0.55 o
   6   9  14       67.75       61.39      0.61 o
   7   9  14        1.46        1.98      0.24 o
   8   9  14       41.15       41.94      1.22 o
   9   9  14       19.26       21.07      0.54 o
  10   9  14        0.62        0.58      0.57 o
  11   9  14        8.94       10.09      0.74 o
  12   9  14       45.54       47.95      1.24 o
  13   9  14      272.69      280.89      3.81 o
  14   9  14       14.20       13.64      1.05 o
  15   9  14      171.85      205.32      7.21 o
  16   9  14        1.29        1.13      1.03 o
  17   9  14      114.46      127.15     19.38 o
  18   9  14        0.05       -0.14      0.81 o
   0  10  14       91.51       79.96      0.56 o
   1  10  14       40.37       41.35      0.29 o
   2  10  14      202.15      204.61      1.23 o
   3  10  14      891.26      897.26      3.03 o
   4  10  14       63.55       61.92      0.37 o
   5  10  14      484.59      491.91      1.88 o
   6  10  14        1.21        0.64      0.24 o
   7  10  14       43.48       45.36      0.44 o
   8  10  14      212.09      208.92      1.49 o
   9  10  14       30.41       28.93      1.01 o
  10  10  14       27.77       29.95      0.76 o
  11  10  14       43.52       41.03      1.13 o
  12  10  14        8.58        7.05      0.87 o
  13  10  14      110.89      124.96      5.58 o
  14  10  14        0.74        1.37      1.02 o
  15  10  14       28.42       31.22      1.70 o
  16  10  14        0.55        0.17      1.26 o
  17  10  14        2.73        2.27      1.21 o
  18  10  14        0.30       -0.36      0.87 o
   1  11  14        3.95        5.55      0.22 o
   2  11  14      376.71      391.95      1.43 o
   3  11  14      169.98      182.76      0.79 o
   4  11  14       22.85       24.83      0.33 o
   5  11  14      140.39      144.61      0.77 o
   6  11  14        1.28        0.97      0.70 o
   7  11  14      268.09      271.11      4.44 o
   8  11  14       60.01       58.78      1.57 o
   9  11  14      106.74      107.66      1.37 o
  10  11  14       22.21       22.51      0.78 o
  11  11  14       10.25        9.79      0.84 o
  12  11  14       26.89       25.58      1.34 o
  13  11  14       12.96       14.01      1.25 o
  14  11  14        0.10       -0.74      1.94 o
  15  11  14       50.41       55.70      1.86 o
  16  11  14        6.25        5.02      1.54 o
  17  11  14       27.95       28.24      1.57 o
  18  11  14        0.02        0.32      0.64 o
   0  12  14       43.48       41.29      0.52 o
   1  12  14      178.29      179.79      0.80 o
   2  12  14      173.32      179.36      0.87 o
   3  12  14      426.33      452.42      1.82 o
   4  12  14       40.86       41.90      0.40 o
   5  12  14      726.21      759.72      3.65 o
   6  12  14       64.35       66.16      0.66 o
   7  12  14      824.67      849.84      6.65 o
   8  12  14       89.93       96.17      1.12 o
   9  12  14       39.53       40.32      1.41 o
  10  12  14       29.78       29.18      0.82 o
  11  12  14       20.46       19.25      0.93 o
  12  12  14       13.29       13.11      0.90 o
  13  12  14        8.23        8.05      1.25 o
  14  12  14       14.42       14.52      1.12 o
  15  12  14       25.68       26.47      2.59 o
  16  12  14        3.04        3.19      0.92 o
  17  12  14        0.05       -0.53      0.83 o
   1  13  14       13.94       13.95      0.51 o
   2  13  14       71.47       75.44      0.65 o
   3  13  14      181.62      196.87      1.23 o
   4  13  14        0.56       -0.71      0.71 o
   5  13  14       53.72       57.30      0.79 o
   6  13  14       16.55       16.00      0.48 o
   7  13  14      215.67      236.22      5.76 o
   8  13  14        4.23        3.78      0.81 o
   9  13  14       34.98       35.38      0.78 o
  10  13  14       30.19       32.05      0.89 o
  11  13  14        1.20        0.35      0.69 o
  12  13  14        0.13       -0.29      0.76 o
  13  13  14       29.57       27.65      1.17 o
  14  13  14        1.05        1.44      0.94 o
  15  13  14        0.06       -0.08      0.74 o
  16  13  14        5.06        5.52      0.89 o
  17  13  14        0.77        0.67      0.67 o
   0  14  14        2.88        2.80      0.61 o
   1  14  14       42.64       43.17      0.57 o
   2  14  14       37.02       38.64      0.56 o
   3  14  14      119.26      127.42      1.96 o
   4  14  14       33.04       33.86      0.55 o
   5  14  14      454.44      468.32      2.78 o
   6  14  14       50.64       50.38      0.64 o
   7  14  14      661.32      673.75      4.26 o
   8  14  14        0.75       -0.01      0.47 o
   9  14  14      137.14      148.50      1.56 o
  10  14  14       14.94       12.86      0.79 o
  11  14  14        8.15        8.42      0.84 o
  12  14  14       36.44       33.90      1.16 o
  13  14  14       40.38       43.93      1.94 o
  14  14  14       18.09       19.75      1.04 o
  15  14  14       40.43       39.05      1.12 o
  16  14  14        0.17        0.52      0.64 o
   1  15  14      215.66      237.57      1.79 o
   2  15  14        1.15        1.08      0.45 o
   3  15  14      117.42      127.76      1.18 o
   4  15  14        4.28        3.80      0.46 o
   5  15  14        7.70        8.26      0.47 o
   6  15  14       17.40       17.65      0.48 o
   7  15  14        0.08        0.24      0.43 o
   8  15  14       15.36       15.53      0.60 o
   9  15  14        5.18        5.04      0.59 o
  10  15  14        0.37        0.52      1.11 o
  11  15  14        7.92        6.43      0.73 o
  12  15  14        0.81        0.16      0.67 o
  13  15  14        2.62        2.59      0.89 o
  14  15  14        0.48        0.12      0.62 o
  15  15  14        0.14        0.67      0.64 o
   0  16  14      107.82      111.38      1.58 o
   1  16  14        0.52        1.53      0.51 o
   2  16  14        2.67        2.76      0.52 o
   3  16  14      100.23      112.84      1.73 o
   4  16  14        5.06        6.55      0.47 o
   5  16  14      177.76      182.25      1.57 o
   6  16  14        0.76        0.20      0.46 o
   7  16  14       85.47       85.53      1.46 o
   8  16  14        9.96        9.54      0.57 o
   9  16  14      129.89      129.96      4.64 o
  10  16  14        4.03        3.11      0.67 o
  11  16  14        1.12        0.49      0.71 o
  12  16  14       10.43        9.10      0.85 o
  13  16  14        4.76        4.14      0.79 o
  14  16  14        0.61       -0.05      0.89 o
   1  17  14       75.92       78.98      1.78 o
   2  17  14       11.61       10.07      0.77 o
   3  17  14      161.84      177.76      1.57 o
   4  17  14       33.04       35.23      0.74 o
   5  17  14        0.57        0.74      0.47 o
   6  17  14        8.89        8.75      0.49 o
   7  17  14        7.37        6.79      0.55 o
   8  17  14       17.16       15.02      0.57 o
   9  17  14       90.21       88.60      4.39 o
  10  17  14       14.97       13.03      0.69 o
  11  17  14       75.21       79.54      1.43 o
  12  17  14        0.55        0.55      0.90 o
  13  17  14        1.15        1.19      0.81 o
  14  17  14        0.74       -0.05      0.71 o
   0  18  14      110.19      110.66      2.10 o
   1  18  14       10.02       10.65      0.70 o
   2  18  14        0.00       -0.17      0.57 o
   3  18  14      109.90      117.83      3.06 o
   4  18  14        0.26        0.20      0.53 o
   5  18  14       71.84       69.49      2.14 o
   6  18  14       13.38       13.11      0.58 o
   7  18  14        4.27        3.74      0.44 o
   8  18  14        5.24        4.70      0.51 o
   9  18  14       14.54       13.46      0.63 o
  10  18  14        1.48        1.74      0.60 o
  11  18  14        1.23        1.13      0.60 o
  12  18  14        0.53        0.60      0.62 o
  13  18  14        2.39        1.84      0.63 o
   1  19  14       30.22       29.58      0.70 o
   2  19  14        4.01        3.80      0.70 o
   3  19  14       21.08       22.10      0.66 o
   4  19  14       10.81       11.03      0.66 o
   5  19  14        0.18        0.27      0.60 o
   6  19  14        0.79        1.01      0.51 o
   7  19  14       32.27       30.80      1.29 o
   8  19  14        0.00       -0.38      0.43 o
   9  19  14       64.68       67.57      1.77 o
  10  19  14       15.67       12.56      0.78 o
  11  19  14       23.35       22.21      0.76 o
   0  20  14       10.98       11.00      0.87 o
   1  20  14       31.89       33.33      0.93 o
   2  20  14        0.56        0.60      0.65 o
   3  20  14       61.48       62.53      2.99 o
   4  20  14        1.77        1.81      0.52 o
   5  20  14       48.38       46.00      0.96 o
   6  20  14        0.05       -0.01      0.48 o
   7  20  14       25.00       24.82      0.97 o
   8  20  14        0.39        0.48      0.56 o
   9  20  14        0.76        0.12      0.44 o
  10  20  14        0.95        0.76      0.58 o
   1  21  14       58.20       56.49      1.22 o
   2  21  14        0.82        0.63      0.50 o
   3  21  14        6.88        6.09      0.48 o
   4  21  14        1.36        1.52      0.42 o
   5  21  14       10.38        9.08      0.72 o
   6  21  14        0.08       -0.35      0.35 o
   7  21  14        4.01        3.80      0.58 o
   8  21  14        7.64        6.08      0.49 o
   9  21  14        0.11        0.39      0.37 o
   0  22  14        6.24        6.53      0.89 o
   1  22  14        8.68        8.52      0.43 o
   2  22  14        0.36        0.47      0.44 o
   3  22  14       18.36       17.12      0.46 o
   4  22  14        1.98        2.15      0.35 o
   5  22  14       27.06       27.73      0.54 o
   6  22  14        4.32        3.02      0.40 o
   7  22  14       31.34       28.61      1.11 o
   1  23  14        4.77        4.92      0.53 o
   2  23  14        0.24       -0.10      0.33 o
   3  23  14        0.00        0.19      0.39 o
   4  23  14        4.70        3.92      0.38 o
   1   1  15     2420.25     2279.28      7.43 o
   2   1  15      413.34      398.53      1.43 o
   3   1  15        0.85        0.88      0.21 o
   4   1  15       37.30       39.72      0.22 o
   5   1  15      128.62      114.70      0.51 o
   6   1  15      118.42      117.17      0.60 o
   7   1  15      349.26      323.42      1.30 o
   8   1  15       33.66       33.48      0.26 o
   9   1  15        0.24        0.49      0.18 o
  10   1  15      188.48      185.58      1.16 o
  11   1  15      180.51      179.39      1.38 o
  12   1  15       22.56       22.62      0.80 o
  13   1  15       29.80       30.95      0.92 o
  14   1  15      162.10      166.10      5.68 o
  15   1  15       14.20       15.66      1.38 o
  16   1  15       11.83       12.35      1.16 o
  17   1  15        5.79        5.94      1.17 o
  18   1  15        6.63        8.64      1.19 o
  19   1  15        7.78        6.53      1.19 o
  20   1  15        0.14        0.07      0.96 o
   0   2  15     9465.32     9795.28     47.02 o
   1   2  15        7.54        7.26      0.17 o
   2   2  15      268.17      212.77      1.00 o
   3   2  15      371.89      341.87      2.20 o
   4   2  15       10.92       11.97      0.13 o
   5   2  15        0.02        0.92      0.38 o
   6   2  15     1621.32     1543.01      5.73 o
   7   2  15      489.54      451.48      2.01 o
   8   2  15      962.73      908.59      7.75 o
   9   2  15       88.68       79.61      0.51 o
  10   2  15       52.33       55.86      0.55 o
  11   2  15       13.17       13.66      0.49 o
  12   2  15       27.49       28.91      0.95 o
  13   2  15       42.23       42.04      1.20 o
  14   2  15        1.34        1.59      0.84 o
  15   2  15        0.74        0.50      1.10 o
  16   2  15        4.52        6.23      1.19 o
  17   2  15       66.72       71.88      1.91 o
  18   2  15        2.78        3.13      0.93 o
  19   2  15        8.96        8.63      1.11 o
  20   2  15        0.39        0.81      0.96 o
   1   3  15      781.95      632.49      2.18 o
   2   3  15      889.86      828.76      2.76 o
   3   3  15      274.82      283.57      1.71 o
   4   3  15      467.91      433.75      1.76 o
   5   3  15     1035.82      929.88      3.78 o
   6   3  15      168.35      152.92      0.74 o
   7   3  15     1533.80     1456.56      5.92 o
   8   3  15      119.79      110.06      0.96 o
   9   3  15       93.62       84.19      1.19 o
  10   3  15      500.60      502.01      3.85 o
  11   3  15      186.28      194.58      1.87 o
  12   3  15      101.50      104.61      1.39 o
  13   3  15       28.56       33.61      0.98 o
  14   3  15      468.26      501.46      7.12 o
  15   3  15        9.10       12.10      1.11 o
  16   3  15       15.31       16.05      2.34 o
  17   3  15       11.48       11.95      1.30 o
  18   3  15        7.71        8.77      1.01 o
  19   3  15       23.14       25.03      1.43 o
  20   3  15        0.79        0.06      0.97 o
   0   4  15     4459.39     4520.13     19.17 o
   1   4  15      113.11      114.88      0.45 o
   2   4  15      164.14      191.20      0.74 o
   3   4  15       39.66       44.62      0.25 o
   4   4  15      578.89      528.90      1.90 o
   5   4  15       47.96       40.54      1.23 o
   6   4  15      558.95      543.67      2.78 o
   7   4  15      155.62      147.72      0.80 o
   8   4  15      392.01      364.26      1.51 o
   9   4  15       86.73       86.06      0.89 o
  10   4  15       24.79       21.50      0.44 o
  11   4  15        0.06       -0.53      0.53 o
  12   4  15       11.82       11.93      0.66 o
  13   4  15       47.51       49.18      1.17 o
  14   4  15       18.21       19.23      1.08 o
  15   4  15        0.00       -0.52      1.01 o
  16   4  15        0.78        0.40      1.11 o
  17   4  15       24.21       25.59      1.36 o
  18   4  15       28.63       25.76      1.15 o
  19   4  15        5.66        7.62      1.84 o
  20   4  15        3.25        2.57      1.03 o
   1   5  15     1696.24     1597.48      5.44 o
   2   5  15      620.54      611.92      2.41 o
   3   5  15      174.50      136.92      1.29 o
   4   5  15     1014.13      977.33      3.40 o
   5   5  15      405.39      353.37      1.35 o
   6   5  15       63.06       60.72      0.35 o
   7   5  15      343.06      326.60      2.51 o
   8   5  15       11.00       11.58      0.22 o
   9   5  15      192.47      184.50      1.75 o
  10   5  15       22.25       19.47      0.45 o
  11   5  15       22.01       18.90      0.65 o
  12   5  15       80.80       83.49      1.88 o
  13   5  15        0.53        1.02      0.76 o
  14   5  15       82.07       89.98      3.75 o
  15   5  15        0.09        0.13      1.03 o
  16   5  15       24.37       24.18      1.38 o
  17   5  15       16.74       16.54      1.18 o
  18   5  15        9.92        9.31      1.10 o
  19   5  15       22.40       24.10      1.38 o
   0   6  15      410.86      352.65      1.72 o
   1   6  15      236.78      249.61      0.90 o
   2   6  15      701.33      685.98      2.29 o
   3   6  15     1548.63     1505.81      4.93 o
   4   6  15      881.60      841.53      2.92 o
   5   6  15      349.18      324.64      1.22 o
   6   6  15       38.65       43.48      0.34 o
   7   6  15        0.33        0.75      0.16 o
   8   6  15      121.30      116.03      0.64 o
   9   6  15       58.97       61.98      0.62 o
  10   6  15      838.77      851.22      5.60 o
  11   6  15        1.24        1.35      0.57 o
  12   6  15      120.30      123.00      6.05 o
  13   6  15        1.33        1.85      0.83 o
  14   6  15        1.21        1.76      0.85 o
  15   6  15        2.02        2.78      0.91 o
  16   6  15        7.42        8.29      1.17 o
  17   6  15        2.82        2.31      1.18 o
  18   6  15       78.18       69.29      3.58 o
  19   6  15        0.15        0.21      0.83 o
   1   7  15      861.06      799.86      2.76 o
   2   7  15      429.83      431.48      1.50 o
   3   7  15      109.83      123.78      0.53 o
   4   7  15      440.17      441.87      1.77 o
   5   7  15      201.90      199.46      0.81 o
   6   7  15        4.77        3.69      0.17 o
   7   7  15       98.10       98.96      1.18 o
   8   7  15        0.33        0.53      0.26 o
   9   7  15       12.84       11.77      0.39 o
  10   7  15      128.31      134.15      3.63 o
  11   7  15       52.97       51.07      0.97 o
  12   7  15       50.27       50.43      1.08 o
  13   7  15        2.19        1.65      0.78 o
  14   7  15        2.08        2.14      1.02 o
  15   7  15        7.96        7.71      1.06 o
  16   7  15      144.70      132.25      3.05 o
  17   7  15       44.19       42.37      7.09 o
  18   7  15       36.64       31.67      2.36 o
  19   7  15       27.74       29.98      1.08 o
   0   8  15      324.49      298.94      1.49 o
   1   8  15       97.74       93.55      0.43 o
   2   8  15      591.21      581.02      2.65 o
   3   8  15      621.17      589.86      2.10 o
   4   8  15      168.03      168.76      0.70 o
   5   8  15      274.58      256.92      1.00 o
   6   8  15      147.29      151.38      0.68 o
   7   8  15       47.76       48.95      0.37 o
   8   8  15      340.03      353.58      1.90 o
   9   8  15       72.47       68.73      0.80 o
  10   8  15      737.76      775.83      5.95 o
  11   8  15        5.90        6.08      0.65 o
  12   8  15      291.46      289.28      3.35 o
  13   8  15        0.77        1.06      0.81 o
  14   8  15       47.54       49.77      1.74 o
  15   8  15        1.33        1.26      0.81 o
  16   8  15       14.73       12.66      1.31 o
  17   8  15        6.43        7.41      1.44 o
  18   8  15       13.50       13.17      1.04 o
  19   8  15        0.78        0.18      0.70 o
   1   9  15      171.74      168.22      0.68 o
   2   9  15      634.05      627.96      2.12 o
   3   9  15       52.82       50.93      0.30 o
   4   9  15      243.55      251.94      0.98 o
   5   9  15       19.02       17.71      0.22 o
   6   9  15      828.34      836.79      3.35 o
   7   9  15       48.87       46.84      0.41 o
   8   9  15       24.86       21.38      0.54 o
   9   9  15       86.32       79.15      1.57 o
  10   9  15       69.37       64.80      1.06 o
  11   9  15       48.14       51.56      1.26 o
  12   9  15       53.74       53.89      1.28 o
  13   9  15       19.69       19.65      1.19 o
  14   9  15       48.93       45.94      1.66 o
  15   9  15        1.35        1.64      1.10 o
  16   9  15       97.23      102.49      9.39 o
  17   9  15        9.56        8.96      1.04 o
  18   9  15        8.36        8.08      1.13 o
   0  10  15     1499.30     1531.11      6.45 o
   1  10  15        2.82        2.79      0.19 o
   2  10  15     1070.88     1089.35      4.08 o
   3  10  15        4.46        6.29      0.21 o
   4  10  15       61.13       63.19      0.37 o
   5  10  15       99.36       90.92      0.52 o
   6  10  15       12.45       13.26      0.28 o
   7  10  15      365.71      365.43      1.88 o
   8  10  15      423.89      438.08      4.48 o
   9  10  15       51.44       51.93      0.86 o
  10  10  15       78.48       79.28      1.17 o
  11  10  15        1.91        1.86      0.70 o
  12  10  15       82.40       80.87      4.12 o
  13  10  15       20.04       19.49      2.01 o
  14  10  15       14.22       15.85      1.26 o
  15  10  15       36.05       30.13      1.36 o
  16  10  15       22.78       22.64      1.30 o
  17  10  15        1.32        1.89      1.17 o
  18  10  15        0.58       -0.85      0.85 o
   1  11  15     1436.11     1460.95      4.67 o
   2  11  15      603.75      605.48      2.10 o
   3  11  15       14.03       15.20      0.26 o
   4  11  15      634.57      658.79      3.69 o
   5  11  15      159.73      165.28      1.07 o
   6  11  15     1495.84     1558.18      8.60 o
   7  11  15      473.80      475.81     11.07 o
   8  11  15      121.64      123.00      1.21 o
   9  11  15      187.14      189.24      3.28 o
  10  11  15        2.40        2.46      0.64 o
  11  11  15       55.07       55.46      1.20 o
  12  11  15       42.37       41.42      1.31 o
  13  11  15       66.58       67.70      1.86 o
  14  11  15       93.23       90.11      1.94 o
  15  11  15        5.38        5.04      1.13 o
  16  11  15       18.91       22.33      1.53 o
  17  11  15        1.05       -0.03      0.91 o
   0  12  15     2342.83     2459.91     11.63 o
   1  12  15        1.41        2.17      0.24 o
   2  12  15      697.92      750.22      5.34 o
   3  12  15        0.02        0.02      0.25 o
   4  12  15       23.66       23.59      0.37 o
   5  12  15      212.31      217.27      1.25 o
   6  12  15      124.87      127.04      2.55 o
   7  12  15      355.48      373.83      4.73 o
   8  12  15      270.34      284.86      6.92 o
   9  12  15       13.23       13.87      0.63 o
  10  12  15      120.70      118.98      1.93 o
  11  12  15       19.03       17.52      0.93 o
  12  12  15       55.45       54.88      1.28 o
  13  12  15       62.92       64.37      2.09 o
  14  12  15        0.35        0.93      1.14 o
  15  12  15       41.95       43.00      1.39 o
  16  12  15        3.18        2.00      0.77 o
  17  12  15        4.96        4.11      0.84 o
   1  13  15     1436.26     1508.08      6.89 o
   2  13  15      213.56      219.15      1.32 o
   3  13  15      289.37      307.20      1.74 o
   4  13  15     1049.28     1103.10     11.76 o
   5  13  15        0.03        0.26      0.40 o
   6  13  15      416.72      422.47      2.52 o
   7  13  15        4.60        4.75      0.46 o
   8  13  15      100.73      104.70      4.87 o
   9  13  15        9.39       10.23      0.63 o
  10  13  15       24.85       24.13      0.80 o
  11  13  15       30.92       31.36      0.94 o
  12  13  15        4.20        5.61      0.89 o
  13  13  15       12.86       10.96      0.99 o
  14  13  15       14.40       11.92      1.10 o
  15  13  15        1.92        1.91      0.78 o
  16  13  15        7.70        6.25      0.86 o
   0  14  15      426.83      465.42      3.59 o
   1  14  15        1.64        1.92      0.70 o
   2  14  15      118.79      126.66      4.30 o
   3  14  15      198.12      214.24      1.49 o
   4  14  15       38.33       41.18      0.60 o
   5  14  15      382.15      394.59      2.48 o
   6  14  15      100.57      102.92      1.71 o
   7  14  15       81.60       77.81      4.33 o
   8  14  15       51.72       49.95      1.11 o
   9  14  15        0.77        1.12      0.58 o
  10  14  15      382.30      412.63      4.24 o
  11  14  15       56.15       60.48      2.54 o
  12  14  15      101.63       97.07      5.46 o
  13  14  15       33.16       31.51      1.57 o
  14  14  15        0.21       -0.25      0.91 o
  15  14  15       15.10       13.45      1.19 o
  16  14  15        0.01       -1.02      1.12 o
   1  15  15      176.93      191.75      2.50 o
   2  15  15       32.24       33.43      0.63 o
   3  15  15      152.47      170.29      3.49 o
   4  15  15      479.13      545.56      9.08 o
   5  15  15       32.82       34.10      0.60 o
   6  15  15        7.71        7.68      0.49 o
   7  15  15       57.22       56.33      2.17 o
   8  15  15       20.79       19.88      1.43 o
   9  15  15        2.97        2.90      0.68 o
  10  15  15        6.58        6.88      0.68 o
  11  15  15       69.23       64.01      1.70 o
  12  15  15        8.16        6.98      0.85 o
  13  15  15       10.89        9.05      1.06 o
  14  15  15        0.22       -0.32      0.84 o
  15  15  15        2.25        1.60      0.56 o
   0  16  15       15.06       15.96      0.76 o
   1  16  15        5.15        6.20      0.56 o
   2  16  15        7.26        7.27      0.55 o
   3  16  15      113.19      127.43      2.25 o
   4  16  15       92.34      102.19      1.39 o
   5  16  15      114.71      119.48      1.21 o
   6  16  15       13.91       14.43      0.58 o
   7  16  15        0.82       -0.49      0.49 o
   8  16  15        0.34        0.32      0.59 o
   9  16  15       13.22       10.80      0.69 o
  10  16  15      136.59      141.23     16.05 o
  11  16  15       25.17       23.10      0.84 o
  12  16  15       42.43       40.74      3.15 o
  13  16  15        7.42        7.38      0.78 o
  14  16  15        1.73        1.40      0.59 o
   1  17  15        0.32       -0.47      0.55 o
   2  17  15        6.04        6.18      0.64 o
   3  17  15        0.71        1.17      0.56 o
   4  17  15       13.89       14.78      0.64 o
   5  17  15        1.84        1.14      0.50 o
   6  17  15        0.12       -0.15      0.41 o
   7  17  15        0.35        0.05      0.63 o
   8  17  15        0.00       -0.11      0.52 o
   9  17  15       20.98       18.98      0.69 o
  10  17  15        0.03        0.71      0.60 o
  11  17  15       35.87       34.11      1.67 o
  12  17  15        9.47        8.72      0.80 o
  13  17  15       11.39       10.86      0.87 o
   0  18  15        7.67        6.81      0.85 o
   1  18  15        0.03        0.14      0.67 o
   2  18  15        9.37       10.10      0.74 o
   3  18  15        6.49        7.14      0.59 o
   4  18  15        3.08        2.92      0.60 o
   5  18  15        2.41        1.28      0.53 o
   6  18  15       25.77       25.43      0.75 o
   7  18  15        0.29       -0.43      0.43 o
   8  18  15        2.39        2.10      0.55 o
   9  18  15        3.36        2.82      0.51 o
  10  18  15        0.54        0.42      0.55 o
  11  18  15        0.04       -0.54      0.54 o
  12  18  15        2.38        2.88      0.72 o
  13  18  15        0.77        1.17      0.78 o
   1  19  15       19.16       19.57      0.70 o
   2  19  15        2.15        1.80      0.65 o
   3  19  15        0.04        0.40      0.60 o
   4  19  15       27.78       28.81      0.74 o
   5  19  15        0.53       -0.22      0.54 o
   6  19  15        0.82        0.05      0.56 o
   7  19  15        3.10        2.39      0.45 o
   8  19  15       11.28       10.92      0.55 o
   9  19  15        0.00       -0.42      0.42 o
  10  19  15        0.01       -0.55      0.55 o
  11  19  15        5.62        4.41      0.65 o
   0  20  15       35.66       35.48      1.11 o
   1  20  15        2.06        2.19      0.64 o
   2  20  15        8.98        9.49      0.64 o
   3  20  15       37.55       36.71      2.64 o
   4  20  15       18.04       18.38      0.60 o
   5  20  15       22.62       21.67      0.56 o
   6  20  15        0.01        0.06      0.37 o
   7  20  15        0.01       -0.34      0.34 o
   8  20  15        7.75        6.46      0.55 o
   9  20  15        1.57        1.04      0.40 o
  10  20  15        6.80        4.84      0.47 o
   1  21  15        3.79        3.28      0.51 o
   2  21  15        0.00        0.11      0.63 o
   3  21  15        5.97        6.21      0.41 o
   4  21  15       18.25       18.49      0.46 o
   5  21  15        4.28        4.07      0.45 o
   6  21  15        9.41        9.00      0.41 o
   7  21  15        2.12        1.83      0.49 o
   8  21  15       21.94       21.67      0.64 o
   0  22  15       25.91       34.96      1.45 o
   1  22  15        0.72        0.69      0.47 o
   2  22  15        0.43        0.27      0.54 o
   3  22  15        1.56        1.70      0.41 o
   4  22  15        0.41        0.59      0.38 o
   5  22  15        4.32        3.92      0.39 o
   6  22  15        0.18       -0.12      0.33 o
   1  23  15       78.28       86.59      1.29 o
   2  23  15        0.61        0.51      0.35 o
   3  23  15       21.28       22.22      1.76 o
   0   0  16     4330.49     4253.80     25.08 o
   1   0  16     1578.69     1487.27      6.13 o
   2   0  16     2031.57     1802.36      7.22 o
   3   0  16       18.81       22.76      0.19 o
   4   0  16     1100.90     1082.93      4.53 o
   5   0  16       33.61       32.03      0.26 o
   6   0  16      343.52      338.73      1.66 o
   7   0  16        4.25        3.04      0.17 o
   8   0  16     2638.11     2558.82     12.70 o
   9   0  16       42.05       40.51      0.48 o
  10   0  16      459.16      455.39      3.57 o
  11   0  16       10.55       12.24      0.61 o
  12   0  16      286.00      294.14      3.60 o
  13   0  16      341.99      366.20      5.43 o
  14   0  16       48.31       47.75      1.56 o
  15   0  16      243.65      297.53      5.96 o
  16   0  16       53.52       52.78      2.01 o
  17   0  16       44.06       52.20      2.73 o
  18   0  16        0.02       -0.42      1.36 o
  19   0  16       24.52       22.72      2.12 o
  20   0  16       62.65       75.32      3.10 o
   1   1  16      269.27      278.58      1.05 o
   2   1  16      330.06      306.89      4.41 o
   3   1  16     1076.59     1002.77      3.45 o
   4   1  16       22.97       17.17      0.15 o
   5   1  16      932.86      899.63      3.21 o
   6   1  16     3701.83     3537.06     12.21 o
   7   1  16      147.09      142.76      0.65 o
   8   1  16      447.53      425.37      2.07 o
   9   1  16      841.46      813.57      3.44 o
  10   1  16      176.79      180.12      1.74 o
  11   1  16      261.94      266.20      1.96 o
  12   1  16       88.29       91.99      1.20 o
  13   1  16      271.75      284.30      6.81 o
  14   1  16      208.62      217.95     15.84 o
  15   1  16        3.14        2.26      1.06 o
  16   1  16      223.56      281.74      7.76 o
  17   1  16       12.10       11.31      1.12 o
  18   1  16       29.51       33.04      1.41 o
  19   1  16       23.88       23.10      1.39 o
  20   1  16       12.16       12.09      1.09 o
   0   2  16     1008.52      951.38      4.11 o
   1   2  16      550.42      490.59      1.66 o
   2   2  16     1978.61     1753.53      5.58 o
   3   2  16      510.70      421.67      1.50 o
   4   2  16       34.08       27.51      0.18 o
   5   2  16      112.11      108.04      0.50 o
   6   2  16        1.76        0.24      0.56 o
   7   2  16        1.21        0.04      0.24 o
   8   2  16      527.33      504.04      4.00 o
   9   2  16        3.12        3.15      0.32 o
  10   2  16      506.56      510.16      2.96 o
  11   2  16       93.53       93.20      0.93 o
  12   2  16      144.51      151.53      1.59 o
  13   2  16      293.84      309.37      3.08 o
  14   2  16        2.21        2.03      0.86 o
  15   2  16      145.71      159.15      6.05 o
  16   2  16       86.64       85.28      2.31 o
  17   2  16       33.35       35.40      1.69 o
  18   2  16       30.71       38.72      1.38 o
  19   2  16        2.64        2.25      1.09 o
  20   2  16       32.12       35.77      1.65 o
   1   3  16     1880.27     1738.17      6.39 o
   2   3  16     3035.64     2857.28      9.25 o
   3   3  16     2085.60     1965.83      6.36 o
   4   3  16     6533.43     6118.81     20.58 o
   5   3  16       29.88       28.69      0.21 o
   6   3  16     1255.94     1181.61      6.95 o
   7   3  16      167.76      155.60      1.91 o
   8   3  16      172.82      170.06      0.77 o
   9   3  16      357.64      342.32      1.78 o
  10   3  16        4.98        4.40      0.36 o
  11   3  16      107.54      112.03      3.23 o
  12   3  16       22.48       23.36      1.15 o
  13   3  16        0.52        0.63      0.75 o
  14   3  16       27.53       26.87      1.07 o
  15   3  16        0.71        0.62      1.14 o
  16   3  16      159.49      147.73      2.84 o
  17   3  16        6.43        5.46      1.16 o
  18   3  16       83.77       82.27      3.57 o
  19   3  16        6.75        5.97      1.15 o
  20   3  16        1.07        0.69      0.75 o
   0   4  16      577.64      653.84      2.93 o
   1   4  16       29.51       30.70      0.36 o
   2   4  16       89.33       70.90      0.36 o
   3   4  16     2147.07     2002.47      9.64 o
   4   4  16     1576.02     1495.67      8.41 o
   5   4  16      845.45      813.58      9.93 o
   6   4  16      100.13       88.77      0.46 o
   7   4  16       22.90       22.99      0.55 o
   8   4  16        0.67        0.73      0.18 o
   9   4  16        8.53        7.64      0.27 o
  10   4  16     1037.11     1043.33      6.59 o
  11   4  16      237.87      243.12      2.19 o
  12   4  16      132.51      145.33      1.77 o
  13   4  16      138.76      148.70      2.12 o
  14   4  16       68.79       69.39      1.36 o
  15   4  16       39.15       38.64      1.88 o
  16   4  16       62.52       54.20      1.92 o
  17   4  16       15.44       13.60      1.18 o
  18   4  16      102.83       96.58      2.53 o
  19   4  16        3.70        4.57      1.40 o
   1   5  16     1432.74     1336.69      4.35 o
   2   5  16     3605.11     3272.66     10.27 o
   3   5  16      636.56      640.99      2.89 o
   4   5  16     8615.96     8054.49     26.10 o
   5   5  16      162.48      140.82      0.61 o
   6   5  16      235.70      228.07      1.02 o
   7   5  16      353.26      330.39      1.34 o
   8   5  16       98.61      111.67      0.62 o
   9   5  16      270.36      269.66      1.55 o
  10   5  16       26.68       27.38      0.50 o
  11   5  16      156.45      160.93      1.67 o
  12   5  16       15.08       16.31      0.77 o
  13   5  16       10.23       12.63      1.01 o
  14   5  16        4.14        5.08      0.85 o
  15   5  16        1.31        1.02      0.92 o
  16   5  16       50.66       42.53      2.07 o
  17   5  16        0.02        0.40      1.08 o
  18   5  16       82.27       84.83     10.87 o
  19   5  16        0.68        1.08      0.80 o
   0   6  16      207.71      224.49      1.16 o
   1   6  16       50.22       59.88      0.30 o
   2   6  16      606.35      565.54      1.99 o
   3   6  16     1009.64     1023.38      3.42 o
   4   6  16      214.36      213.02      1.15 o
   5   6  16      710.61      695.57      5.22 o
   6   6  16      201.09      204.03      0.86 o
   7   6  16      156.04      156.78      0.71 o
   8   6  16      283.54      287.51      1.34 o
   9   6  16        0.94        1.05      0.32 o
  10   6  16      681.34      679.28      7.39 o
  11   6  16       25.43       27.06      1.16 o
  12   6  16       80.22       83.35      1.79 o
  13   6  16        0.19        0.62      0.79 o
  14   6  16       37.83       41.90      1.23 o
  15   6  16        5.48        5.23      0.84 o
  16   6  16       22.36       22.16      1.10 o
  17   6  16        3.53        3.90      1.17 o
  18   6  16       37.84       32.14      4.04 o
  19   6  16        0.06       -0.29      0.74 o
   1   7  16      333.19      317.19      1.13 o
   2   7  16      684.35      574.65      1.95 o
   3   7  16        5.50        1.56      0.14 o
   4   7  16      810.66      717.39      2.56 o
   5   7  16        8.81       14.53      0.19 o
   6   7  16      145.42      146.85      1.17 o
   7   7  16       41.73       38.48      0.30 o
   8   7  16      232.38      234.51      1.71 o
   9   7  16       91.98       93.68      1.17 o
  10   7  16        6.13        6.10      0.47 o
  11   7  16      181.28      183.33      2.63 o
  12   7  16      126.47      128.38      2.18 o
  13   7  16       39.99       40.14      1.20 o
  14   7  16       15.36       15.22      1.02 o
  15   7  16        3.64        2.34      0.97 o
  16   7  16        0.24        0.74      1.33 o
  17   7  16        0.63        1.31      0.88 o
  18   7  16        6.04        6.73      0.90 o
  19   7  16        0.99        0.64      0.73 o
   0   8  16      422.80      410.93      1.97 o
   1   8  16       11.75       12.79      0.28 o
   2   8  16       83.15       80.05      0.62 o
   3   8  16        0.03        0.36      0.25 o
   4   8  16       10.82       11.56      0.20 o
   5   8  16      129.25      130.54      0.60 o
   6   8  16      230.24      231.76      0.95 o
   7   8  16      192.15      195.34      0.94 o
   8   8  16      285.19      297.73      1.99 o
   9   8  16        1.94        1.41      0.42 o
  10   8  16       30.93       28.28      0.71 o
  11   8  16      110.62      111.50      1.61 o
  12   8  16       68.20       69.82      1.40 o
  13   8  16      108.43      117.16      9.10 o
  14   8  16       64.68       71.31      1.95 o
  15   8  16        1.39        1.26      1.05 o
  16   8  16       44.26       44.31      1.86 o
  17   8  16        0.48       -0.54      0.97 o
  18   8  16        7.10        5.88      0.79 o
  19   8  16        7.09        6.94      0.75 o
   1   9  16        0.02        0.84      0.17 o
   2   9  16        2.36        4.92      0.18 o
   3   9  16       64.47       59.06      0.50 o
   4   9  16      258.08      270.65      1.06 o
   5   9  16      230.29      228.26      0.93 o
   6   9  16       71.66       76.89      0.47 o
   7   9  16      170.25      170.14      1.53 o
   8   9  16      167.81      170.23      4.06 o
   9   9  16        2.96        2.37      0.50 o
  10   9  16      200.43      212.40      2.23 o
  11   9  16       68.09       66.39      1.26 o
  12   9  16      103.78      106.74      2.19 o
  13   9  16       63.10       58.67      1.65 o
  14   9  16        0.41        0.34      1.02 o
  15   9  16       18.09       18.22      1.91 o
  16   9  16       19.26       17.70      1.58 o
  17   9  16        4.86        4.38      2.15 o
  18   9  16        9.51        9.35      0.91 o
   0  10  16      215.36      222.56      1.25 o
   1  10  16       16.30       17.94      0.23 o
   2  10  16       67.30       77.52      0.78 o
   3  10  16      116.34      116.05      0.93 o
   4  10  16      195.55      207.45      0.86 o
   5  10  16        7.66        9.31      0.40 o
   6  10  16        4.44        4.64      0.27 o
   7  10  16       29.08       28.40      0.42 o
   8  10  16        0.57        0.33      0.43 o
   9  10  16        5.24        6.55      0.56 o
  10  10  16      255.16      278.83      5.04 o
  11  10  16      114.66      118.34      1.67 o
  12  10  16      178.84      186.32      8.11 o
  13  10  16      115.01      121.46     11.39 o
  14  10  16       38.78       37.68      1.61 o
  15  10  16       14.23       11.80      1.44 o
  16  10  16       21.62       17.39      1.19 o
  17  10  16        1.01        0.07      1.05 o
  18  10  16        0.83        1.09      0.70 o
   1  11  16      207.32      208.46      0.86 o
   2  11  16       15.89       14.56      0.26 o
   3  11  16       92.33       98.47      0.52 o
   4  11  16      102.84       99.54      0.57 o
   5  11  16       12.70       14.99      0.34 o
   6  11  16        0.15       -0.51      0.51 o
   7  11  16      119.16      113.02      0.94 o
   8  11  16        0.21       -0.46      0.46 o
   9  11  16        7.01        6.46      0.58 o
  10  11  16      210.50      206.26      2.46 o
  11  11  16       11.31       11.87      0.80 o
  12  11  16       12.81       13.18      0.89 o
  13  11  16        1.08        1.69      0.91 o
  14  11  16       80.28       72.67      5.73 o
  15  11  16        2.02        1.70      1.00 o
  16  11  16        6.09        4.66      0.96 o
  17  11  16        0.00       -0.02      1.43 o
   0  12  16     4123.39     4348.85     19.10 o
   1  12  16       49.20       54.65      1.41 o
   2  12  16      763.10      812.23      3.21 o
   3  12  16       45.83       46.93      0.41 o
   4  12  16      350.45      370.81      1.78 o
   5  12  16        0.11       -0.18      0.56 o
   6  12  16       33.64       32.97      0.51 o
   7  12  16       25.56       23.92      0.52 o
   8  12  16       94.74       91.55      3.49 o
   9  12  16        0.65        0.75      0.58 o
  10  12  16       21.62       21.08      0.83 o
  11  12  16        0.34        0.65      0.74 o
  12  12  16       28.02       24.84      1.17 o
  13  12  16       18.69       17.42      1.24 o
  14  12  16        3.90        4.73      1.03 o
  15  12  16       16.51       14.50      0.99 o
  16  12  16        0.80        1.61      1.16 o
  17  12  16        0.10        0.05      0.69 o
   1  13  16      153.06      156.63      1.27 o
   2  13  16       10.45       11.25      0.40 o
   3  13  16       66.17       69.28      0.65 o
   4  13  16        9.37       10.24      0.40 o
   5  13  16      165.99      172.39      1.67 o
   6  13  16       50.59       50.84      0.68 o
   7  13  16        4.67        4.40      0.45 o
   8  13  16       66.60       71.46      4.10 o
   9  13  16        5.45        4.57      0.63 o
  10  13  16       38.31       40.68      1.01 o
  11  13  16       14.19       13.25      0.87 o
  12  13  16        7.58        6.67      0.83 o
  13  13  16       33.77       34.16      2.70 o
  14  13  16      116.87      124.91      2.31 o
  15  13  16        0.15        0.45      1.00 o
  16  13  16        0.54       -0.06      1.15 o
   0  14  16     1700.28     1864.33     13.37 o
   1  14  16        6.36        7.28      0.45 o
   2  14  16      432.55      470.75      2.68 o
   3  14  16       15.84       14.49      1.67 o
   4  14  16       13.10       15.23      0.50 o
   5  14  16       41.94       39.75      0.65 o
   6  14  16      142.85      151.72      1.46 o
   7  14  16      101.68      101.61      1.13 o
   8  14  16      171.66      185.75      1.91 o
   9  14  16       25.77       27.59      1.99 o
  10  14  16       21.64       21.45      0.85 o
  11  14  16        8.21        8.06      0.83 o
  12  14  16       24.82       22.25      1.24 o
  13  14  16        1.45        1.34      0.97 o
  14  14  16       20.33       22.28      1.57 o
  15  14  16        9.54        9.09      0.97 o
  16  14  16        8.83        6.94      1.36 o
   1  15  16       28.90       31.56      0.85 o
   2  15  16        0.43        0.93      0.50 o
   3  15  16       13.30       13.02      0.50 o
   4  15  16        4.92        5.05      0.51 o
   5  15  16        0.21        0.23      0.51 o
   6  15  16       43.21       44.28      0.71 o
   7  15  16        0.20       -0.47      0.57 o
   8  15  16       21.92       22.72      1.09 o
   9  15  16       20.35       17.98      1.24 o
  10  15  16        0.00       -0.05      0.67 o
  11  15  16       65.82       66.81      1.45 o
  12  15  16       48.89       42.54      1.25 o
  13  15  16       29.48       35.76      1.22 o
  14  15  16       29.41       26.14      1.88 o
  15  15  16        1.97        1.74      0.59 o
   0  16  16        0.00        0.29      0.68 o
   1  16  16        1.23        1.41      0.56 o
   2  16  16       99.05      106.54      4.98 o
   3  16  16       39.06       42.30      0.79 o
   4  16  16        0.00       -0.48      0.48 o
   5  16  16      187.24      190.23      4.47 o
   6  16  16        2.33        2.58      0.51 o
   7  16  16      117.09      113.53      6.41 o
   8  16  16       15.78       16.41      0.66 o
   9  16  16       55.75       56.29      1.83 o
  10  16  16       50.76       48.52      6.38 o
  11  16  16        0.00       -0.62      0.62 o
  12  16  16       31.79       30.63      1.54 o
  13  16  16        1.28        1.36      0.74 o
  14  16  16       26.92       25.18      0.94 o
   1  17  16       73.09       78.93      1.38 o
   2  17  16       33.75       35.73      1.27 o
   3  17  16       10.34       11.33      0.67 o
   4  17  16       71.00       71.32      1.58 o
   5  17  16       44.45       44.68      0.83 o
   6  17  16       13.96       14.72      0.58 o
   7  17  16        0.77        0.32      0.54 o
   8  17  16        1.34        1.98      0.56 o
   9  17  16       13.37       11.66      0.68 o
  10  17  16        2.77        3.43      0.61 o
  11  17  16       19.58       15.85      1.99 o
  12  17  16       41.99       38.16      1.14 o
  13  17  16        0.21        0.43      0.66 o
   0  18  16       23.60       27.80      1.25 o
   1  18  16        0.67        0.06      0.65 o
   2  18  16       78.71       81.83      2.70 o
   3  18  16       53.42       57.93      1.40 o
   4  18  16       41.41       45.35      1.36 o
   5  18  16      199.36      197.36      1.99 o
   6  18  16       66.94       68.97      1.56 o
   7  18  16       87.18       82.60      2.99 o
   8  18  16        2.10        2.50      0.53 o
   9  18  16       16.08       15.04      0.79 o
  10  18  16       17.47       17.01      1.03 o
  11  18  16        0.34       -0.30      0.60 o
  12  18  16        9.26        8.19      0.74 o
   1  19  16       57.40       58.75      1.85 o
   2  19  16       33.85       35.86      1.03 o
   3  19  16        0.03       -0.53      0.53 o
   4  19  16       14.73       15.07      0.79 o
   5  19  16       22.45       22.96      0.91 o
   6  19  16        4.79        4.60      0.52 o
   7  19  16        8.16        7.30      0.51 o
   8  19  16        2.59        2.73      0.52 o
   9  19  16       11.81       10.21      0.54 o
  10  19  16        0.64        1.20      0.49 o
  11  19  16        2.68        2.11      0.61 o
   0  20  16       19.49       19.53      0.91 o
   1  20  16        7.06        7.55      0.61 o
   2  20  16       15.11       15.81      0.86 o
   3  20  16       19.98       19.51      0.67 o
   4  20  16        6.14        4.85      0.53 o
   5  20  16       63.13       60.56      0.77 o
   6  20  16        0.05       -0.15      0.37 o
   7  20  16       31.83       30.45      0.87 o
   8  20  16       31.31       29.72      0.77 o
   9  20  16        0.00        0.62      0.47 o
  10  20  16       14.76       11.92      0.54 o
   1  21  16        0.19        0.50      0.58 o
   2  21  16        2.64        2.02      0.55 o
   3  21  16       14.09       13.92      0.56 o
   4  21  16        1.11        0.54      0.50 o
   5  21  16        4.24        4.43      0.43 o
   6  21  16        0.78        0.62      0.43 o
   7  21  16       12.49       10.40      1.98 o
   8  21  16        0.12        0.17      0.44 o
   0  22  16       85.24       87.52      1.84 o
   1  22  16        1.35        1.13      0.56 o
   2  22  16        4.62        5.05      0.48 o
   3  22  16        3.13        3.38      0.48 o
   4  22  16        0.01        0.25      0.40 o
   5  22  16        5.47        4.00      0.35 o
   6  22  16       32.73       30.21      1.81 o
   1  23  16        3.41        3.14      0.35 o
   2  23  16        0.09        0.21      0.38 o
   3  23  16        1.90        1.72      0.35 o
   1   1  17     1199.06     1168.82      4.45 o
   2   1  17      140.94      137.40      0.93 o
   3   1  17      116.53      107.62      0.47 o
   4   1  17       38.49       36.37      0.60 o
   5   1  17       37.64       31.49      0.23 o
   6   1  17       13.08        8.74      0.52 o
   7   1  17       52.31       52.24      0.31 o
   8   1  17      136.11      135.56      0.96 o
   9   1  17        1.08        1.05      0.21 o
  10   1  17        4.18        4.16      0.35 o
  11   1  17        7.65        8.09      0.43 o
  12   1  17        6.76        7.64      0.54 o
  13   1  17       44.48       44.15      0.96 o
  14   1  17       39.49       39.93      2.40 o
  15   1  17        2.06        3.06      1.15 o
  16   1  17        5.70        6.17      1.07 o
  17   1  17        2.34        1.77      0.95 o
  18   1  17        1.02        1.75      1.12 o
  19   1  17        0.78        0.11      1.08 o
  20   1  17        1.53        1.21      0.88 o
   0   2  17      418.13      441.46      1.98 o
   1   2  17        3.23        4.96      0.12 o
   2   2  17      170.88      133.42      0.99 o
   3   2  17       84.19       76.13      1.40 o
   4   2  17       28.53       29.03      0.22 o
   5   2  17       48.09       48.26      0.28 o
   6   2  17      123.54      118.20      0.54 o
   7   2  17      621.79      595.21      2.19 o
   8   2  17      139.00      125.60      0.61 o
   9   2  17      158.56      156.25      0.82 o
  10   2  17        1.86        1.11      0.35 o
  11   2  17        4.86        4.86      0.45 o
  12   2  17       13.15       13.46      0.61 o
  13   2  17       16.19       15.90      0.82 o
  14   2  17       67.97       66.69      1.23 o
  15   2  17       71.98       74.11      2.01 o
  16   2  17      168.18      162.64      3.89 o
  17   2  17        1.22        3.14      1.09 o
  18   2  17       13.42       13.58      1.21 o
  19   2  17       11.49       11.59      1.22 o
  20   2  17       14.31       12.61      1.18 o
   1   3  17     3762.67     3648.16     11.58 o
   2   3  17      195.20      198.61      1.15 o
   3   3  17       40.47       33.33      0.22 o
   4   3  17      132.10      114.78      0.51 o
   5   3  17       33.33       33.29      0.22 o
   6   3  17       20.53       16.84      0.82 o
   7   3  17      189.23      175.69      0.80 o
   8   3  17      339.07      332.67      4.75 o
   9   3  17       11.30       10.23      0.25 o
  10   3  17       17.34       18.30      0.43 o
  11   3  17      157.18      161.63      1.39 o
  12   3  17        0.04        0.77      0.57 o
  13   3  17       97.06      101.96      2.90 o
  14   3  17       82.98       79.30      2.17 o
  15   3  17        6.15        6.75      0.99 o
  16   3  17        6.39        6.27      1.04 o
  17   3  17        9.05        8.85      1.32 o
  18   3  17        4.51        4.03      0.94 o
  19   3  17        1.60        1.14      0.70 o
  20   3  17        2.16        1.46      1.06 o
   0   4  17     3309.06     3095.20     13.17 o
   1   4  17       97.59       96.43      0.41 o
   2   4  17      353.70      330.70      1.23 o
   3   4  17      276.12      252.78      1.94 o
   4   4  17     1133.31     1050.31      4.64 o
   5   4  17      597.62      610.53      4.91 o
   6   4  17      144.38      142.98      1.54 o
   7   4  17      321.79      308.44      1.24 o
   8   4  17      306.60      290.25      1.34 o
   9   4  17      108.39      109.18      0.74 o
  10   4  17       24.55       21.14      0.46 o
  11   4  17      137.15      140.90      2.23 o
  12   4  17        0.04        0.45      0.60 o
  13   4  17       43.56       44.85      1.04 o
  14   4  17        2.16        1.16      0.91 o
  15   4  17       77.57       82.95      1.89 o
  16   4  17       32.05       32.55      1.55 o
  17   4  17       18.72       15.51      1.33 o
  18   4  17        3.58        3.65      1.18 o
  19   4  17        2.81        2.14      1.13 o
   1   5  17     1880.26     1913.06      6.13 o
   2   5  17        1.00        0.41      0.24 o
   3   5  17      396.63      390.59      1.96 o
   4   5  17        0.19       -0.09      0.09 o
   5   5  17       61.90       55.28      0.77 o
   6   5  17       36.43       35.00      0.36 o
   7   5  17       21.08       16.34      0.55 o
   8   5  17       10.34       12.50      0.24 o
   9   5  17      151.08      154.91      0.98 o
  10   5  17       21.36       21.23      0.47 o
  11   5  17      461.76      479.85      5.88 o
  12   5  17       49.49       49.56      0.96 o
  13   5  17        0.43        0.36      0.74 o
  14   5  17        0.12        1.39      0.87 o
  15   5  17        6.70        6.30      0.78 o
  16   5  17        0.98        0.05      0.98 o
  17   5  17        8.07        6.63      1.43 o
  18   5  17        5.91        5.88      0.96 o
  19   5  17        0.06        0.58      0.94 o
   0   6  17      485.93      405.53      1.96 o
   1   6  17       66.01       76.72      0.34 o
   2   6  17      239.55      180.64      0.71 o
   3   6  17     1174.25     1092.23      3.65 o
   4   6  17      389.34      333.12      1.23 o
   5   6  17     1441.77     1382.88      5.18 o
   6   6  17      241.65      236.06      0.97 o
   7   6  17       16.32       13.00      0.21 o
   8   6  17        5.12        5.59      0.25 o
   9   6  17       14.01       13.97      0.38 o
  10   6  17       17.92       17.28      0.50 o
  11   6  17      276.69      277.94      2.73 o
  12   6  17       27.79       28.84      0.91 o
  13   6  17       53.91       52.82      2.08 o
  14   6  17        0.07        0.29      0.85 o
  15   6  17       39.82       41.53      1.60 o
  16   6  17        2.89        2.25      1.12 o
  17   6  17      109.86       97.26      8.24 o
  18   6  17        9.90        9.63      1.00 o
  19   6  17        0.60       -0.15      0.73 o
   1   7  17      808.41      909.49      2.98 o
   2   7  17       23.75       13.98      0.31 o
   3   7  17      895.62      907.89      3.11 o
   4   7  17      156.33      165.43      0.69 o
   5   7  17       33.67       28.90      0.24 o
   6   7  17       97.84      101.60      0.49 o
   7   7  17        0.96        1.64      0.26 o
   8   7  17      488.61      504.06      2.50 o
   9   7  17      387.92      403.59      4.54 o
  10   7  17        8.15        7.24      0.51 o
  11   7  17      383.30      384.40      3.71 o
  12   7  17       19.27       20.38      0.87 o
  13   7  17        2.18        2.43      0.88 o
  14   7  17       52.08       53.58      1.36 o
  15   7  17       17.52       16.40      1.01 o
  16   7  17        0.26       -0.49      1.30 o
  17   7  17        7.97        8.46      1.25 o
  18   7  17        3.56        2.82      0.99 o
  19   7  17        0.11        0.42      0.77 o
   0   8  17      801.90      805.04      3.71 o
   1   8  17      164.92      147.56      0.60 o
   2   8  17       16.12       22.60      0.37 o
   3   8  17      753.28      725.37      2.54 o
   4   8  17       76.57       83.15      0.42 o
   5   8  17     1042.82      999.98      3.36 o
   6   8  17       53.26       54.45      0.36 o
   7   8  17       55.24       52.04      1.20 o
   8   8  17       34.06       37.34      0.47 o
   9   8  17        0.30       -0.24      0.41 o
  10   8  17       18.35       21.46      1.68 o
  11   8  17       43.39       38.56      1.29 o
  12   8  17       10.75       12.67      0.89 o
  13   8  17       42.38       42.10      1.52 o
  14   8  17        1.64        2.28      0.86 o
  15   8  17       56.66       60.34      3.71 o
  16   8  17        0.39        1.47      1.28 o
  17   8  17       87.27       82.52      2.60 o
  18   8  17       21.89       17.77      2.45 o
   1   9  17      470.02      494.20      2.14 o
   2   9  17        6.49       10.49      0.25 o
   3   9  17      320.38      325.72      1.18 o
   4   9  17      175.23      181.52      0.92 o
   5   9  17       87.60       88.46      0.51 o
   6   9  17       96.60      101.61      0.57 o
   7   9  17       43.27       43.41      0.62 o
   8   9  17      265.40      271.66      1.79 o
   9   9  17      541.29      542.44      4.02 o
  10   9  17        4.56        5.16      0.61 o
  11   9  17      176.84      170.89      6.18 o
  12   9  17        5.83        5.12      0.82 o
  13   9  17       75.19       77.55      2.66 o
  14   9  17       35.30       32.83      2.05 o
  15   9  17       15.50       14.88      1.09 o
  16   9  17        2.66        3.50      1.03 o
  17   9  17        8.75        9.46      1.12 o
  18   9  17        0.27       -0.04      1.04 o
   0  10  17      925.74      923.20      4.07 o
   1  10  17      457.43      452.03      1.54 o
   2  10  17       28.94       31.21      0.27 o
   3  10  17      240.22      244.97      0.95 o
   4  10  17       31.48       34.47      0.30 o
   5  10  17      436.28      453.55      1.83 o
   6  10  17      171.92      178.83      1.71 o
   7  10  17      351.20      353.28      2.01 o
   8  10  17      215.89      214.13      1.91 o
   9  10  17       19.19       19.43      0.63 o
  10  10  17      148.96      157.38      3.32 o
  11  10  17       23.32       25.22      0.90 o
  12  10  17       96.93       95.14      1.73 o
  13  10  17       42.89       44.21      3.37 o
  14  10  17        7.62        7.31      1.21 o
  15  10  17       92.57      109.40      3.02 o
  16  10  17        0.01        0.74      1.15 o
  17  10  17       18.51       20.31      1.15 o
  18  10  17        3.23        3.09      0.73 o
   1  11  17      404.63      407.29      1.80 o
   2  11  17       74.27       79.16      0.44 o
   3  11  17      129.83      133.53      0.65 o
   4  11  17      123.68      127.83      0.69 o
   5  11  17      124.12      124.99      0.84 o
   6  11  17       89.93       85.83      1.94 o
   7  11  17      225.96      232.93      1.73 o
   8  11  17       14.35       15.18      0.58 o
   9  11  17      428.89      443.74      6.15 o
  10  11  17       10.76       10.24      0.73 o
  11  11  17      111.63      108.18      1.87 o
  12  11  17        0.98        1.64      1.09 o
  13  11  17      141.65      139.45      3.09 o
  14  11  17        5.32        5.85      1.30 o
  15  11  17        0.63        0.56      1.25 o
  16  11  17        0.00        0.50      0.78 o
  17  11  17       11.59       11.29      1.33 o
   0  12  17      558.43      590.06      3.63 o
   1  12  17      222.36      231.16      0.97 o
   2  12  17      371.21      390.66      1.58 o
   3  12  17      476.73      502.25      2.55 o
   4  12  17       44.55       47.38      0.97 o
   5  12  17      370.89      393.20      2.61 o
   6  12  17        3.27        3.24      0.41 o
   7  12  17      376.39      370.77      2.89 o
   8  12  17       91.63       88.01      1.13 o
   9  12  17      114.42      111.72      4.89 o
  10  12  17       85.22       84.25      3.00 o
  11  12  17       12.14       13.01      0.89 o
  12  12  17       57.61       55.06      1.43 o
  13  12  17       60.80       60.53      1.77 o
  14  12  17        7.80        8.49      1.27 o
  15  12  17       65.15       79.62      2.68 o
  16  12  17        0.16        0.10      0.98 o
  17  12  17        4.97        3.84      0.70 o
   1  13  17      254.50      255.36      1.47 o
   2  13  17       33.26       33.30      0.50 o
   3  13  17      247.06      256.79      1.52 o
   4  13  17       76.95       77.23      0.71 o
   5  13  17        1.51        1.46      0.41 o
   6  13  17      129.77      128.19      3.13 o
   7  13  17      253.03      257.40      5.53 o
   8  13  17        3.35        3.18      0.57 o
   9  13  17      218.78      248.21      2.77 o
  10  13  17        1.12        0.93      0.83 o
  11  13  17       96.33       98.56      1.81 o
  12  13  17       32.13       31.26      1.26 o
  13  13  17        7.99        6.27      0.91 o
  14  13  17        1.99        1.32      1.14 o
  15  13  17        2.56        2.80      0.82 o
  16  13  17       11.34        9.79      0.73 o
   0  14  17      217.65      235.77      2.29 o
   1  14  17       50.74       52.25      0.67 o
   2  14  17      549.07      596.39      4.53 o
   3  14  17      910.38      990.45      5.43 o
   4  14  17       34.04       36.23      0.58 o
   5  14  17      392.01      418.88     11.21 o
   6  14  17       69.69       66.79      1.55 o
   7  14  17      142.90      136.69      1.22 o
   8  14  17       21.54       21.53      0.71 o
   9  14  17      139.89      143.07      4.16 o
  10  14  17        3.83        4.27      1.69 o
  11  14  17        6.26        5.24      0.82 o
  12  14  17        0.00       -0.77      0.77 o
  13  14  17       42.99       43.35      3.33 o
  14  14  17        6.92        5.94      0.97 o
  15  14  17       16.78       15.42      0.96 o
  16  14  17        1.81        0.72      0.70 o
   1  15  17       72.05       75.73      0.85 o
   2  15  17        1.33        1.80      0.55 o
   3  15  17      164.72      180.42      1.40 o
   4  15  17        4.08        4.14      0.50 o
   5  15  17       18.99       18.60      0.61 o
   6  15  17       81.65       81.87      1.58 o
   7  15  17      171.13      186.13      3.37 o
   8  15  17       10.77       11.12      0.67 o
   9  15  17      110.80      112.51      1.50 o
  10  15  17        6.12        5.85      0.69 o
  11  15  17       52.79       51.72      1.26 o
  12  15  17       65.58       60.50      1.58 o
  13  15  17        9.77        7.27      0.84 o
  14  15  17       10.16        7.99      0.98 o
  15  15  17        1.02        1.03      0.57 o
   0  16  17        1.03        1.75      0.81 o
   1  16  17       35.45       39.45      0.90 o
   2  16  17       27.01       28.20      1.15 o
   3  16  17      483.19      527.76      5.38 o
   4  16  17       20.83       20.58      0.64 o
   5  16  17      160.19      174.32      4.09 o
   6  16  17        0.01        0.12      0.49 o
   7  16  17       33.02       30.32      0.78 o
   8  16  17        0.27        0.10      0.60 o
   9  16  17       31.71       29.69      0.89 o
  10  16  17        0.31        0.02      0.73 o
  11  16  17        2.67        2.77      0.76 o
  12  16  17        2.58        1.23      0.89 o
  13  16  17        4.21        4.16      0.99 o
  14  16  17       19.63       20.18      1.05 o
   1  17  17        1.03        1.37      0.57 o
   2  17  17       13.95       15.08      0.66 o
   3  17  17        7.95        7.96      0.58 o
   4  17  17       15.48       16.24      0.69 o
   5  17  17        0.13       -0.33      0.47 o
   6  17  17        2.63        1.95      0.59 o
   7  17  17       46.01       42.21      1.12 o
   8  17  17        0.49        0.04      0.57 o
   9  17  17       39.29       35.86      1.12 o
  10  17  17        0.78        0.44      0.58 o
  11  17  17        7.48        7.40      0.87 o
  12  17  17       16.39       14.00      0.84 o
  13  17  17        0.29        0.80      0.69 o
   0  18  17       13.69       12.57      0.93 o
   1  18  17       26.79       27.12      0.77 o
   2  18  17        1.15        0.93      0.56 o
   3  18  17       15.07       15.05      0.66 o
   4  18  17        2.19        2.13      0.60 o
   5  18  17        3.25        2.68      0.55 o
   6  18  17        7.15        6.13      0.45 o
   7  18  17        4.47        3.42      0.50 o
   8  18  17        3.85        4.15      0.98 o
   9  18  17        0.08       -0.38      0.58 o
  10  18  17        0.09       -0.43      0.54 o
  11  18  17        6.89        7.71      0.80 o
  12  18  17        0.97        0.86      0.52 o
   1  19  17       12.13       11.80      0.60 o
   2  19  17        4.10        4.19      0.54 o
   3  19  17        8.40        9.36      0.69 o
   4  19  17        8.24        9.36      0.60 o
   5  19  17       16.61       14.79      0.81 o
   6  19  17        8.57        9.52      0.53 o
   7  19  17        1.26        0.90      0.51 o
   8  19  17        1.22        1.14      0.47 o
   9  19  17        0.50        0.10      0.54 o
  10  19  17        7.84        6.40      0.56 o
  11  19  17        0.27        0.10      0.56 o
   0  20  17       23.81       23.60      1.03 o
   1  20  17        0.37        0.46      0.50 o
   2  20  17        0.51        0.26      0.65 o
   3  20  17       37.25       41.73      1.42 o
   4  20  17        5.82        6.11      0.54 o
   5  20  17       10.00       10.37      1.31 o
   6  20  17        1.28        0.98      0.41 o
   7  20  17        0.77        0.32      0.54 o
   8  20  17        0.35       -0.52      0.60 o
   9  20  17        1.41        0.64      0.40 o
  10  20  17        1.35        0.48      0.38 o
   1  21  17       22.94       25.40      0.71 o
   2  21  17        0.31       -0.11      0.49 o
   3  21  17        9.11        9.35      0.57 o
   4  21  17        0.24        0.93      0.44 o
   5  21  17        0.47        0.33      0.52 o
   6  21  17        5.71        5.06      0.41 o
   7  21  17       22.41       21.71      0.57 o
   8  21  17        0.02       -0.31      0.31 o
   0  22  17       16.75       16.64      0.65 o
   1  22  17        9.09        9.59      0.48 o
   2  22  17       25.79       26.90      0.52 o
   3  22  17       25.33       26.46      0.64 o
   4  22  17        8.04        6.15      0.43 o
   5  22  17        5.70        5.19      0.36 o
   6  22  17        9.13        7.69      0.41 o
   1  23  17        9.53       10.96      0.53 o
   2  23  17        0.43        0.54      0.41 o
   0   0  18    16641.13    17012.55    130.21 o
   1   0  18      618.51      594.29      2.99 o
   2   0  18       13.90       10.20      0.15 o
   3   0  18      106.82       99.11      0.51 o
   4   0  18       53.73       44.98      0.29 o
   5   0  18       47.24       50.69      0.33 o
   6   0  18      550.14      546.30      2.58 o
   7   0  18      237.86      230.39      1.25 o
   8   0  18      873.26      862.07      4.53 o
   9   0  18        0.92        1.49      0.28 o
  10   0  18      227.82      230.14      2.07 o
  11   0  18        0.98        1.11      0.55 o
  12   0  18      311.20      318.00      3.64 o
  13   0  18       25.16       28.38      1.36 o
  14   0  18        4.32        4.28      1.07 o
  15   0  18        0.48        1.31      1.31 o
  16   0  18       96.02       99.71      2.86 o
  17   0  18        0.22       -0.65      1.47 o
  18   0  18       91.59       86.11      3.78 o
  19   0  18        3.53        5.60      1.55 o
  20   0  18      105.73      136.77      4.34 o
   1   1  18      101.53       66.42      0.32 o
   2   1  18     1962.16     1790.96      6.56 o
   3   1  18     1147.73     1131.64      3.75 o
   4   1  18     4533.22     4106.40     15.22 o
   5   1  18     1049.25      969.65      3.50 o
   6   1  18     7403.51     7014.64     23.28 o
   7   1  18      609.94      583.68      2.18 o
   8   1  18     2844.29     2742.13      9.59 o
   9   1  18        1.26        2.05      0.21 o
  10   1  18        1.50        2.53      0.33 o
  11   1  18        9.06       10.69      0.44 o
  12   1  18        4.31        5.35      0.54 o
  13   1  18       98.62      101.34      1.58 o
  14   1  18      344.40      350.32      6.21 o
  15   1  18       62.74       70.15      1.73 o
  16   1  18       12.32       14.40      1.13 o
  17   1  18       38.66       35.87      3.31 o
  18   1  18       10.01        9.49      1.06 o
  19   1  18        3.73        3.25      1.07 o
  20   1  18        1.87        0.96      0.96 o
   0   2  18     4346.40     3986.79     16.36 o
   1   2  18      234.37      222.44      1.54 o
   2   2  18      264.26      229.52      1.50 o
   3   2  18        3.48        4.00      0.22 o
   4   2  18       16.71       21.20      0.46 o
   5   2  18      156.86      145.05      0.63 o
   6   2  18     1053.49     1022.97      3.92 o
   7   2  18      320.47      297.24      1.22 o
   8   2  18      989.78      966.84      3.55 o
   9   2  18        5.28        5.61      0.23 o
  10   2  18      888.13      888.74      4.85 o
  11   2  18        2.30        3.01      0.45 o
  12   2  18      395.17      412.68      4.79 o
  13   2  18        3.83        3.53      0.68 o
  14   2  18       17.10       16.33      1.03 o
  15   2  18        0.10       -0.70      0.97 o
  16   2  18       24.68       27.39      1.37 o
  17   2  18        0.39        0.25      0.92 o
  18   2  18       85.50      104.71      2.62 o
  19   2  18        0.18        0.48      1.04 o
  20   2  18       57.35       47.33      1.97 o
   1   3  18       59.96       65.72      0.30 o
   2   3  18      400.74      353.26      3.12 o
   3   3  18      320.34      308.30      1.13 o
   4   3  18     3857.43     3732.08     12.29 o
   5   3  18      130.03      126.15      1.46 o
   6   3  18     2378.34     2294.56     23.05 o
   7   3  18      109.25      108.14      0.51 o
   8   3  18     1428.00     1365.85      8.49 o
   9   3  18      242.92      237.24      1.21 o
  10   3  18      200.40      205.73      1.43 o
  11   3  18       96.06       92.72      1.02 o
  12   3  18       72.12       75.26      1.09 o
  13   3  18       23.51       22.24      0.86 o
  14   3  18       72.16       76.67      1.48 o
  15   3  18       15.68       16.99      0.92 o
  16   3  18      157.20      142.47      2.64 o
  17   3  18       14.36       16.80      1.18 o
  18   3  18       40.63       44.89      3.74 o
  19   3  18       11.06        9.18      1.23 o
   0   4  18       17.62       14.32      0.22 o
   1   4  18        2.79        2.38      0.21 o
   2   4  18     1851.85     1682.99      5.48 o
   3   4  18       42.14       45.89      0.65 o
   4   4  18       59.46       53.79      0.30 o
   5   4  18      333.50      312.86      1.65 o
   6   4  18      603.04      553.50      2.16 o
   7   4  18      314.51      302.63      2.60 o
   8   4  18      480.57      468.83      1.93 o
   9   4  18       93.57       98.43      0.69 o
  10   4  18     1092.51     1124.87      6.24 o
  11   4  18        0.01       -0.15      0.50 o
  12   4  18      153.71      161.84      2.80 o
  13   4  18        6.84        8.17      0.83 o
  14   4  18        2.46        2.78      0.89 o
  15   4  18        0.01        0.29      0.92 o
  16   4  18        6.45        6.90      1.15 o
  17   4  18        0.41       -0.06      0.88 o
  18   4  18       79.26       73.34      5.10 o
  19   4  18        2.14        1.57      0.87 o
   1   5  18      841.55      758.73      2.54 o
   2   5  18      153.40      112.78      0.48 o
   3   5  18      263.00      251.06      0.97 o
   4   5  18     1370.35     1310.51      4.43 o
   5   5  18       84.20       93.22      0.61 o
   6   5  18      682.88      673.07      2.47 o
   7   5  18      205.09      194.85      1.20 o
   8   5  18      315.62      309.18      1.64 o
   9   5  18       82.31       83.99      0.90 o
  10   5  18      310.02      328.62      2.28 o
  11   5  18      116.61      117.33      1.41 o
  12   5  18      121.94      125.33      1.62 o
  13   5  18       24.01       28.70      1.08 o
  14   5  18        8.12        7.37      0.93 o
  15   5  18       10.26       11.83      1.02 o
  16   5  18      171.57      159.40      2.85 o
  17   5  18        2.64        1.80      0.90 o
  18   5  18       19.09       18.98      0.98 o
  19   5  18        5.65        5.49      0.89 o
   1   6  18       17.30        9.48      0.15 o
   2   6  18     1520.03     1277.96      4.17 o
   3   6  18      230.98      264.47      1.00 o
   4   6  18       14.09       11.72      0.18 o
   5   6  18       59.43       54.59      0.32 o
   6   6  18        0.21        1.44      0.16 o
   7   6  18      152.52      160.09      0.72 o
   8   6  18      112.67      115.34      0.75 o
   9   6  18      290.77      296.22      1.79 o
  10   6  18       37.50       41.29      0.64 o
  11   6  18       33.87       32.79      0.87 o
  12   6  18        1.76        1.76      0.73 o
  13   6  18        8.60        9.05      0.93 o
  14   6  18        5.47        5.75      0.83 o
  15   6  18        0.93        1.17      0.95 o
  16   6  18       33.18       30.19      3.78 o
  17   6  18        0.34       -0.98      0.98 o
  18   6  18       23.36       25.52      1.27 o
  19   6  18        0.80        1.27      0.72 o
   1   7  18       39.43       21.80      0.22 o
   2   7  18      407.89      370.02      1.35 o
   3   7  18        0.50        0.22      0.15 o
   4   7  18       31.50       32.26      0.26 o
   5   7  18       98.80       96.81      0.50 o
   6   7  18      338.35      340.59      1.39 o
   7   7  18        5.96        6.35      0.21 o
   8   7  18        0.08       -0.25      0.25 o
   9   7  18        0.41       -0.64      0.76 o
  10   7  18        0.08       -0.28      0.43 o
  11   7  18       89.48       88.20      1.38 o
  12   7  18       93.86       96.23      1.62 o
  13   7  18        5.40        5.42      0.82 o
  14   7  18       51.36       47.61      1.35 o
  15   7  18        8.23        7.75      0.89 o
  16   7  18        8.74        8.64      1.05 o
  17   7  18        4.21        2.86      1.13 o
  18   7  18        1.77        1.33      0.98 o
  19   7  18        3.07        2.66      0.79 o
   0   8  18      121.76       72.26      0.52 o
   1   8  18        5.75        3.92      0.17 o
   3   8  18       73.21       83.41      0.42 o
   4   8  18       14.01       17.47      0.22 o
   5   8  18       13.08       14.28      0.21 o
   6   8  18        5.14        5.32      0.20 o
   7   8  18       41.57       42.23      0.40 o
   8   8  18      151.56      155.44      1.03 o
   9   8  18      290.37      294.98      2.24 o
  10   8  18      113.93      108.95      1.44 o
  11   8  18       85.51       92.93      5.17 o
  12   8  18       15.00       14.60      0.90 o
  13   8  18        0.05       -0.23      0.84 o
  14   8  18        1.37        0.63      0.95 o
  15   8  18        3.09        3.70      0.84 o
  16   8  18        6.35        6.37      1.10 o
  17   8  18        1.16        2.95      1.15 o
  18   8  18        3.45        3.36      1.18 o
   1   9  18      262.38      298.81      1.26 o
   2   9  18       86.45       82.25      0.41 o
   3   9  18      199.77      209.25      0.82 o
   4   9  18       86.48       85.81      0.45 o
   5   9  18        0.37        0.75      0.43 o
   6   9  18        1.34        2.57      0.24 o
   7   9  18       87.29       89.43      1.41 o
   8   9  18       38.62       39.17      0.67 o
   9   9  18        0.58        0.29      0.52 o
  10   9  18      143.29      146.13      5.75 o
  11   9  18       85.32       84.47      2.23 o
  12   9  18       45.23       46.07      1.19 o
  13   9  18       44.22       42.32      1.27 o
  14   9  18       69.56       76.47      2.28 o
  15   9  18        0.70        1.42      0.85 o
  16   9  18       22.67       18.30      1.71 o
  17   9  18        1.21        1.08      0.93 o
  18   9  18        9.19        7.83      1.78 o
   0  10  18       20.37       28.29      0.36 o
   1  10  18        2.06        2.32      0.32 o
   2  10  18      329.52      343.20      1.31 o
   3  10  18       70.43       70.97      0.40 o
   4  10  18       11.66       11.78      0.24 o
   5  10  18        3.29        2.92      0.26 o
   6  10  18       32.46       31.86      0.37 o
   7  10  18       28.88       27.20      0.46 o
   8  10  18        8.11        8.09      0.56 o
   9  10  18       93.29       96.76      1.27 o
  10  10  18      173.86      167.76      5.36 o
  11  10  18       21.57       23.11      0.88 o
  12  10  18       50.04       50.82      1.27 o
  13  10  18        0.00        0.40      0.76 o
  14  10  18        0.01        0.78      1.03 o
  15  10  18        0.15       -0.77      1.10 o
  16  10  18        6.37        5.65      1.41 o
  17  10  18        2.50        3.01      0.81 o
  18  10  18        2.39        2.36      1.03 o
   1  11  18        2.75        1.31      0.23 o
   2  11  18      225.68      224.01      0.93 o
   3  11  18        0.26        0.00      0.21 o
   4  11  18      181.62      186.85      1.11 o
   5  11  18        0.35        0.46      0.28 o
   6  11  18      407.85      423.54      2.32 o
   7  11  18       95.05       95.99      0.91 o
   8  11  18        1.78        2.49      0.52 o
   9  11  18        3.92        3.72      0.58 o
  10  11  18       17.25       16.82      0.75 o
  11  11  18        7.79        8.18      0.87 o
  12  11  18        0.31       -0.20      0.77 o
  13  11  18       23.12       22.87      1.21 o
  14  11  18        0.17       -0.74      1.21 o
  15  11  18        1.91        2.02      1.14 o
  16  11  18       20.11       20.92      1.28 o
  17  11  18        0.99        0.90      0.80 o
   0  12  18      169.59      179.96      1.15 o
   1  12  18        4.02        5.00      0.26 o
   2  12  18       65.09       68.45      0.49 o
   3  12  18      245.02      261.88      1.42 o
   4  12  18       28.22       28.55      0.44 o
   5  12  18       18.34       17.43      0.77 o
   6  12  18        5.40        5.64      0.51 o
   7  12  18       35.84       33.32      0.64 o
   8  12  18      424.70      459.30      3.65 o
   9  12  18        3.35        3.07      0.61 o
  10  12  18      135.44      156.47      3.15 o
  11  12  18        4.22        3.93      0.77 o
  12  12  18      123.92      133.08      2.18 o
  13  12  18        4.37        3.37      0.81 o
  14  12  18       18.68       17.33      1.12 o
  15  12  18        2.47        1.61      2.34 o
  16  12  18        9.13        8.46      0.97 o
  17  12  18        1.66        1.62      0.65 o
   1  13  18      200.83      209.46      1.35 o
   2  13  18      438.75      452.82      2.68 o
   3  13  18      103.86      107.17      1.32 o
   4  13  18      211.05      221.95      1.45 o
   5  13  18        0.89        0.35      0.43 o
   6  13  18      482.42      501.33     22.81 o
   7  13  18        4.55        3.07      0.45 o
   8  13  18        3.37        3.18      0.61 o
   9  13  18       22.44       21.46      0.74 o
  10  13  18       28.27       28.14      0.83 o
  11  13  18        1.54        0.69      0.69 o
  12  13  18       26.23       26.15      1.11 o
  13  13  18        1.66        1.67      0.92 o
  14  13  18       29.39       31.80      1.64 o
  15  13  18        1.86        2.28      0.85 o
  16  13  18        2.32        1.96      0.70 o
   0  14  18      468.91      488.46      4.12 o
   1  14  18        0.01        0.41      0.44 o
   2  14  18      198.53      209.31      1.54 o
   3  14  18       17.30       17.94      0.52 o
   4  14  18       20.35       22.62      0.59 o
   5  14  18       11.18       10.32      0.84 o
   6  14  18        4.44        3.51      0.62 o
   7  14  18       22.11       21.10      0.66 o
   8  14  18      141.56      148.45      5.04 o
   9  14  18        0.11       -0.52      0.52 o
  10  14  18       44.03       46.28      1.04 o
  11  14  18        4.34        4.56      0.73 o
  12  14  18       34.91       32.68      1.19 o
  13  14  18        2.86        2.76      0.83 o
  14  14  18        5.05        4.96      1.01 o
  15  14  18        1.11        1.30      0.80 o
  16  14  18        1.82        1.36      0.66 o
   1  15  18       22.13       23.26      0.60 o
   2  15  18       55.67       61.82      1.13 o
   3  15  18       30.77       31.88      1.16 o
   4  15  18      132.09      137.38      1.12 o
   5  15  18        4.66        3.83      0.55 o
   6  15  18       34.46       33.33      0.70 o
   7  15  18       10.94        9.83      0.58 o
   8  15  18        2.64        2.08      0.59 o
   9  15  18       26.10       22.49      0.80 o
  10  15  18       15.13       15.39      0.80 o
  11  15  18       15.05       12.76      0.91 o
  12  15  18       36.52       33.67      1.12 o
  13  15  18        3.24        2.99      0.91 o
  14  15  18       22.64       25.74      1.22 o
  15  15  18        6.73        6.93      0.86 o
   0  16  18      259.29      274.62      2.90 o
   1  16  18        7.94        8.21      0.53 o
   2  16  18      253.30      277.39      3.96 o
   3  16  18       74.81       72.80      1.90 o
   4  16  18      125.06      136.62      1.29 o
   5  16  18        0.02       -0.55      0.55 o
   6  16  18        5.75        6.00      0.58 o
   7  16  18        7.09        5.56      0.57 o
   8  16  18        2.24        2.95      0.57 o
   9  16  18        6.31        5.20      1.02 o
  10  16  18       53.66       63.82      1.37 o
  11  16  18        2.33        2.48      0.70 o
  12  16  18        8.23        7.81      0.90 o
  13  16  18        0.72        0.53      1.15 o
  14  16  18        1.56        0.47      0.85 o
   1  17  18        2.28        3.12      0.63 o
   2  17  18        6.37        7.51      0.62 o
   3  17  18       36.61       37.70      0.77 o
   4  17  18       18.38       20.11      0.70 o
   5  17  18       81.47       86.24      1.06 o
   6  17  18       30.31       31.73      0.78 o
   7  17  18        0.96        0.22      0.54 o
   8  17  18       11.27        9.91      0.65 o
   9  17  18        1.01        0.28      0.79 o
  10  17  18        1.11        0.83      0.54 o
  11  17  18        2.45        1.88      0.70 o
  12  17  18       19.25       18.01      1.02 o
  13  17  18        0.94        0.21      0.66 o
   0  18  18       48.02       48.96      1.20 o
   1  18  18        3.43        3.40      0.89 o
   2  18  18       48.85       48.10      1.71 o
   3  18  18       42.24       44.10      1.21 o
   4  18  18       56.71       57.74      2.11 o
   5  18  18        3.58        3.74      0.55 o
   6  18  18        9.64        9.09      0.53 o
   7  18  18        3.46        3.01      0.48 o
   8  18  18       11.14        9.76      0.66 o
   9  18  18        5.64        4.81      0.63 o
  10  18  18       66.43       64.36      1.30 o
  11  18  18        5.22        3.79      0.74 o
  12  18  18       20.97       20.45      0.93 o
   1  19  18        8.79        8.90      0.63 o
   2  19  18        0.86        1.29      0.57 o
   3  19  18       28.28       29.70      0.79 o
   4  19  18        0.12        0.18      0.50 o
   5  19  18       42.56       43.99      0.80 o
   6  19  18        8.16        8.54      0.49 o
   7  19  18        0.64        0.31      0.39 o
   8  19  18        0.17        0.04      0.62 o
   9  19  18        3.66        2.82      0.52 o
  10  19  18        6.55        4.76      0.58 o
  11  19  18        0.05        0.55      0.59 o
   0  20  18       93.14       95.01      1.85 o
   1  20  18        0.94        1.25      0.56 o
   2  20  18       42.59       43.59      1.02 o
   3  20  18        7.73        6.20      0.50 o
   4  20  18       50.10       49.47      0.75 o
   5  20  18       30.61       32.76      0.76 o
   6  20  18        3.88        2.95      0.40 o
   7  20  18        8.23        7.83      0.47 o
   8  20  18       16.48       14.10      0.76 o
   9  20  18        0.69        0.24      0.44 o
  10  20  18        7.49        5.40      0.97 o
   1  21  18        2.21        2.33      0.46 o
   2  21  18       33.80       31.93      0.58 o
   3  21  18        1.84        2.10      0.47 o
   4  21  18        3.33        3.43      0.43 o
   5  21  18        0.97        0.93      0.40 o
   6  21  18        8.57        8.07      0.42 o
   7  21  18        4.70        3.42      0.44 o
   8  21  18        4.18        3.34      0.44 o
   0  22  18       79.77       83.95      1.44 o
   1  22  18        2.25        2.17      0.37 o
   2  22  18       56.86       57.53      0.75 o
   3  22  18       33.80       32.37      0.63 o
   4  22  18       16.60       16.34      0.45 o
   5  22  18       25.31       23.90      0.95 o
   6  22  18        3.61        2.71      0.36 o
   1  23  18        0.80        1.16      0.43 o
   2  23  18       13.11       12.93      0.42 o
   1   1  19        4.54       11.67      1.15 o
   2   1  19      912.44      869.17      3.06 o
   3   1  19      499.77      474.54      1.67 o
   4   1  19      345.07      315.74      1.33 o
   5   1  19       82.62       82.72      0.73 o
   6   1  19      526.36      508.13      1.97 o
   7   1  19       93.07       87.68      0.44 o
   8   1  19       20.28       16.32      0.28 o
   9   1  19       16.83       17.01      0.27 o
  10   1  19        0.86        0.78      0.35 o
  11   1  19       42.04       42.97      0.64 o
  12   1  19       25.49       27.14      0.70 o
  13   1  19      130.79      132.76      4.82 o
  14   1  19        0.98       -0.84      0.84 o
  15   1  19       19.57       22.22      0.95 o
  16   1  19        7.00        6.54      1.08 o
  17   1  19       25.97       24.59      1.18 o
  18   1  19       14.19       12.70      1.39 o
  19   1  19        0.04       -0.06      0.98 o
  20   1  19        0.44       -0.81      1.08 o
   0   2  19     1544.89     1609.02      6.82 o
   1   2  19      942.03      917.56      3.00 o
   2   2  19     1184.39     1142.25      4.04 o
   3   2  19      353.76      301.93      1.13 o
   4   2  19       57.88       52.30      0.62 o
   5   2  19      335.65      329.08      1.26 o
   6   2  19      118.05      112.20      0.54 o
   7   2  19      766.40      747.98      3.71 o
   8   2  19      549.26      522.61      2.06 o
   9   2  19       47.16       43.40      0.37 o
  10   2  19        5.11        4.60      0.36 o
  11   2  19        0.11        0.78      0.45 o
  12   2  19        8.99        9.39      0.62 o
  13   2  19      257.65      279.88      4.47 o
  14   2  19        6.23        6.62      0.79 o
  15   2  19       79.07       72.02      3.29 o
  16   2  19        1.62        3.12      1.21 o
  17   2  19        4.11        5.49      1.23 o
  18   2  19        0.02       -0.39      1.16 o
  19   2  19        1.40        0.78      0.86 o
   1   3  19      537.29      551.40      2.05 o
   2   3  19     2505.60     2336.05     15.56 o
   3   3  19        0.98       -0.08      0.08 o
   4   3  19     1253.45     1137.96      4.05 o
   5   3  19       31.50       28.37      0.24 o
   6   3  19     1743.67     1652.05      6.08 o
   7   3  19       49.35       50.18      0.58 o
   8   3  19      194.96      184.44      0.87 o
   9   3  19       35.97       34.52      0.52 o
  10   3  19       65.37       61.09      1.05 o
  11   3  19      141.60      145.54      1.39 o
  12   3  19       77.67       83.74      1.17 o
  13   3  19      179.56      189.25      2.44 o
  14   3  19        4.69        4.55      0.84 o
  15   3  19       12.83       14.26      1.10 o
  16   3  19       10.00        8.87      1.18 o
  17   3  19       16.75       17.24      1.18 o
  18   3  19       29.98       32.04      3.38 o
  19   3  19        8.90        8.11      1.12 o
   0   4  19      376.23      416.10      1.93 o
   1   4  19      563.12      563.86      1.94 o
   2   4  19      915.79      869.17      3.54 o
   3   4  19       25.81       29.19      0.22 o
   4   4  19       31.33       37.21      0.62 o
   5   4  19      632.82      583.02      5.77 o
   6   4  19      341.26      351.72      1.38 o
   7   4  19      346.51      329.33      2.77 o
   8   4  19      904.51      884.50      7.61 o
   9   4  19      156.90      152.78      0.96 o
  10   4  19       80.81       77.57      0.80 o
  11   4  19        5.56        5.85      0.69 o
  12   4  19        8.65        7.65      0.66 o
  13   4  19      164.38      171.30      3.31 o
  14   4  19       32.18       32.53      1.11 o
  15   4  19       26.09       25.37      1.07 o
  16   4  19        0.51        0.91      0.98 o
  17   4  19        1.27        0.08      0.97 o
  18   4  19        5.31        4.87      1.33 o
  19   4  19        2.37        2.53      1.18 o
   1   5  19     1390.02     1343.18      8.17 o
   2   5  19      849.44      799.35      3.07 o
   3   5  19     1880.85     1765.73      5.77 o
   4   5  19      775.81      705.66      2.45 o
   5   5  19        1.13        1.29      0.31 o
   6   5  19      525.49      491.79      2.51 o
   7   5  19       28.98       31.32      0.28 o
   8   5  19      530.42      531.73      2.27 o
   9   5  19      287.08      282.18      1.64 o
  10   5  19      397.28      410.32      6.35 o
  11   5  19       52.24       54.35      1.03 o
  12   5  19        1.09        1.40      0.63 o
  13   5  19        0.14       -0.12      0.81 o
  14   5  19        3.25        3.57      0.80 o
  15   5  19        2.33        3.42      0.93 o
  16   5  19        2.22        2.16      1.13 o
  17   5  19       27.54       29.87      3.24 o
  18   5  19        0.02        0.21      0.92 o
  19   5  19       35.21       28.30      3.55 o
   0   6  19       61.76       82.42      0.53 o
   1   6  19       13.64       17.77      0.22 o
   2   6  19      125.40      104.13      0.46 o
   3   6  19     1398.09     1342.08      4.61 o
   4   6  19      175.95      158.89      0.65 o
   5   6  19      498.79      462.90      1.70 o
   6   6  19       74.68       80.70      0.42 o
   7   6  19        4.09        4.49      0.47 o
   8   6  19      231.39      228.42      1.19 o
   9   6  19       96.85       98.17      0.80 o
  10   6  19      232.26      239.17      1.93 o
  11   6  19       36.58       40.65      0.97 o
  12   6  19       49.82       50.45      1.25 o
  13   6  19       17.18       17.27      0.89 o
  14   6  19       19.70       19.87      1.00 o
  15   6  19        1.37        1.09      0.99 o
  16   6  19        0.77        0.19      1.01 o
  17   6  19       26.21       21.04      2.38 o
  18   6  19       33.70       34.64      1.47 o
  19   6  19        0.09        0.69      0.80 o
   1   7  19      475.53      449.45      1.58 o
   2   7  19       13.86       17.15      0.19 o
   3   7  19      613.93      558.77      2.02 o
   4   7  19      122.64      117.44      0.53 o
   5   7  19       62.41       70.46      0.38 o
   6   7  19       15.57       15.98      0.22 o
   7   7  19      637.99      646.59      3.47 o
   8   7  19      588.65      600.41      6.14 o
   9   7  19      828.31      877.67      9.13 o
  10   7  19      358.85      353.33     11.38 o
  11   7  19      715.28      787.78      7.82 o
  12   7  19       43.56       43.16      1.10 o
  13   7  19        1.41        1.17      0.83 o
  14   7  19        7.35        7.36      0.92 o
  15   7  19        1.67        1.30      0.96 o
  16   7  19       12.74       15.24      1.26 o
  17   7  19       42.34       41.62      4.43 o
  18   7  19       15.11       13.56      1.03 o
  19   7  19       14.10       13.31      0.84 o
   1   8  19        0.02        1.02      0.16 o
   3   8  19     1215.26     1169.76      3.93 o
   4   8  19      298.90      286.50      1.08 o
   5   8  19      399.57      385.07      2.53 o
   6   8  19        0.41        0.42      0.21 o
   7   8  19      234.64      235.81      1.23 o
   8   8  19        4.81        4.71      0.43 o
   9   8  19       15.51       14.32      0.52 o
  10   8  19       98.93       99.00      1.33 o
  11   8  19       55.38       57.54      1.81 o
  12   8  19       44.17       49.53      1.27 o
  13   8  19       53.70       55.46      1.37 o
  14   8  19        5.64        5.53      1.02 o
  15   8  19       54.49       53.64      1.64 o
  16   8  19        0.31        0.80      0.95 o
  17   8  19       12.55       13.28      1.37 o
  18   8  19       28.61       27.43      1.39 o
   1   9  19      961.06      952.98      3.18 o
   2   9  19        0.99        3.28      0.20 o
   3   9  19       31.20       30.93      0.26 o
   4   9  19       37.75       37.69      0.78 o
   5   9  19        1.13        1.43      0.21 o
   6   9  19       12.64       13.47      0.28 o
   7   9  19      514.81      522.57      2.67 o
   8   9  19      120.22      122.68      1.01 o
   9   9  19      128.96      134.52      1.50 o
  10   9  19        0.00       -0.60      0.60 o
  11   9  19      177.00      199.85      7.69 o
  12   9  19        4.14        4.67      0.80 o
  13   9  19       28.49       25.21      1.17 o
  14   9  19       32.38       31.65      1.36 o
  15   9  19        4.23        4.07      1.07 o
  16   9  19        2.79        2.86      1.12 o
  17   9  19       14.50       12.81      1.40 o
  18   9  19        5.19        3.99      0.85 o
   0  10  19      141.43      120.47      0.76 o
   1  10  19       25.66       25.92      0.26 o
   2  10  19       20.86       24.86      0.27 o
   3  10  19      256.88      259.82      1.03 o
   4  10  19        0.61        0.85      0.23 o
   5  10  19      518.42      531.24      2.22 o
   6  10  19       19.25       20.17      0.37 o
   7  10  19     1153.30     1153.11     16.65 o
   8  10  19       14.79       14.58      0.55 o
   9  10  19       13.18       11.85      0.59 o
  10  10  19       15.26       14.14      0.70 o
  11  10  19       36.54       36.47      1.51 o
  12  10  19       26.36       25.95      1.05 o
  13  10  19      197.19      190.96     19.98 o
  14  10  19        4.33        5.23      1.22 o
  15  10  19      162.85      169.33     22.66 o
  16  10  19        0.53       -0.15      0.87 o
  17  10  19        0.12       -0.21      0.92 o
  18  10  19        1.33        0.97      0.84 o
   1  11  19     1398.56     1445.84      4.81 o
   2  11  19       15.44       15.70      0.28 o
   3  11  19       26.80       28.13      0.65 o
   4  11  19       40.21       39.14      0.38 o
   5  11  19        8.21        8.73      0.34 o
   6  11  19       57.66       58.81      0.63 o
   7  11  19       87.38       88.53      0.94 o
   8  11  19       16.53       15.76      0.70 o
   9  11  19        0.60        0.61      0.55 o
  10  11  19      202.10      217.80      3.86 o
  11  11  19        0.85        1.14      0.81 o
  12  11  19       56.45       53.87      1.59 o
  13  11  19       49.85       45.77      2.36 o
  14  11  19       32.46       30.84      1.48 o
  15  11  19        1.27        2.19      1.10 o
  16  11  19        0.05       -0.70      0.74 o
  17  11  19        4.05        3.55      0.81 o
   0  12  19      403.15      427.37      2.34 o
   1  12  19       10.53       10.97      0.61 o
   2  12  19       70.82       73.90      0.60 o
   3  12  19       33.34       34.10      0.45 o
   4  12  19       51.07       49.84      0.82 o
   5  12  19      528.31      551.65      5.25 o
   6  12  19       30.66       32.36      0.51 o
   7  12  19      660.33      694.60     19.59 o
   8  12  19        8.07        8.66      0.60 o
   9  12  19       35.20       35.23      0.83 o
  10  12  19        0.03       -0.65      0.65 o
  11  12  19       37.49       36.57      0.99 o
  12  12  19        2.67        2.52      0.89 o
  13  12  19      148.10      140.90      2.47 o
  14  12  19        0.01        1.06      1.10 o
  15  12  19       74.02       77.53      1.80 o
  16  12  19        0.79        1.34      0.83 o
  17  12  19        4.24        5.05      1.46 o
   1  13  19      407.03      420.73      2.44 o
   2  13  19        6.26        6.87      0.42 o
   3  13  19       26.18       27.58      0.52 o
   4  13  19        2.54        2.79      0.42 o
   5  13  19      190.90      196.88      1.81 o
   6  13  19       22.85       23.02      0.56 o
   7  13  19       86.53       86.57      2.34 o
   8  13  19       81.34       83.27      1.31 o
   9  13  19      143.57      148.00      2.76 o
  10  13  19      129.41      140.11      1.75 o
  11  13  19       91.94       83.31      1.80 o
  12  13  19       98.23       90.45      2.09 o
  13  13  19       59.37       57.82      3.63 o
  14  13  19        4.03        3.63      0.89 o
  15  13  19        2.19        2.89      0.85 o
  16  13  19        2.41        2.11      1.34 o
   0  14  19      315.10      348.28      3.00 o
   1  14  19        1.31        2.53      0.45 o
   2  14  19      287.94      313.33      2.78 o
   3  14  19       42.63       44.74      0.65 o
   4  14  19       17.34       17.68      0.52 o
   5  14  19      315.29      340.84      4.33 o
   6  14  19        0.28        0.11      0.46 o
   7  14  19       35.33       32.57      0.97 o
   8  14  19        2.34        1.54      0.62 o
   9  14  19       19.99       20.11      0.75 o
  10  14  19        0.11       -0.03      0.66 o
  11  14  19       33.72       34.25      1.39 o
  12  14  19        0.30        0.20      0.78 o
  13  14  19       21.98       22.49      1.15 o
  14  14  19        0.80        1.66      0.96 o
  15  14  19        3.04        3.18      0.94 o
   1  15  19      209.23      219.68      1.65 o
   2  15  19       71.98       74.77      0.87 o
   3  15  19      128.86      143.03      3.10 o
   4  15  19       21.19       20.30      0.56 o
   5  15  19       97.96      104.12      2.15 o
   6  15  19        0.69       -0.25      0.50 o
   7  15  19       15.02       14.04      0.58 o
   8  15  19       40.09       41.62      1.00 o
   9  15  19      184.47      196.46      2.46 o
  10  15  19       11.83       11.80      0.72 o
  11  15  19       93.11      107.64      2.08 o
  12  15  19       30.83       32.10      2.52 o
  13  15  19        7.28        7.29      0.72 o
  14  15  19        0.06        0.29      0.80 o
  15  15  19        2.20        2.17      0.66 o
   0  16  19       34.58       37.37      0.98 o
   1  16  19        6.17        7.06      0.55 o
   2  16  19       64.84       70.74      2.57 o
   3  16  19       35.99       37.99      1.05 o
   4  16  19        0.31        0.19      0.54 o
   5  16  19      113.97      120.29      2.19 o
   6  16  19        8.52        8.74      0.57 o
   7  16  19        2.74        2.08      0.58 o
   8  16  19        4.24        3.99      0.63 o
   9  16  19        2.12        1.25      0.66 o
  10  16  19        6.67        5.80      0.66 o
  11  16  19        5.10        4.20      0.73 o
  12  16  19        6.28        6.56      0.72 o
  13  16  19        0.28        0.86      0.79 o
  14  16  19        0.73        0.60      0.85 o
   1  17  19      140.36      149.36      1.43 o
   2  17  19       28.21       29.86      0.69 o
   3  17  19       49.72       53.94      1.60 o
   4  17  19       21.44       23.01      0.67 o
   5  17  19        4.02        3.34      0.50 o
   6  17  19        4.50        4.14      0.50 o
   7  17  19        0.53        0.69      0.52 o
   8  17  19        5.57        5.17      0.60 o
   9  17  19        5.95        6.30      0.65 o
  10  17  19        0.90        0.82      0.62 o
  11  17  19        0.36        0.44      0.63 o
  12  17  19        0.70        0.61      0.68 o
  13  17  19        0.03        0.58      0.61 o
   0  18  19        3.24        4.69      0.87 o
   1  18  19        3.45        3.50      0.64 o
   2  18  19        0.01       -0.33      0.62 o
   3  18  19        1.25        0.69      0.57 o
   4  18  19       13.69       12.33      0.58 o
   5  18  19       12.21       11.78      0.62 o
   6  18  19       20.39       19.00      0.59 o
   7  18  19       38.17       36.38      1.20 o
   8  18  19        4.08        4.05      0.63 o
   9  18  19        0.11        0.40      0.59 o
  10  18  19        0.52       -0.44      0.44 o
  11  18  19        0.35        0.18      0.58 o
  12  18  19        3.22        3.16      0.61 o
   1  19  19        0.02        0.32      0.61 o
   2  19  19        0.43       -0.10      0.60 o
   3  19  19       27.21       27.64      0.68 o
   4  19  19        0.06       -0.45      0.48 o
   5  19  19        0.56       -0.22      0.48 o
   6  19  19        0.19       -0.25      0.49 o
   7  19  19        5.73        4.21      0.50 o
   8  19  19        0.20        0.29      0.47 o
   9  19  19        6.70        6.35      0.56 o
  10  19  19        1.04        1.35      0.55 o
  11  19  19        2.72        2.14      0.45 o
   0  20  19        5.27        6.48      0.79 o
   1  20  19        3.37        4.25      0.62 o
   2  20  19        0.68        0.12      0.55 o
   3  20  19        5.43        6.26      1.59 o
   4  20  19       17.12       16.88      0.54 o
   5  20  19        4.66        3.89      0.51 o
   6  20  19        3.80        2.57      0.39 o
   7  20  19       16.40       15.83      0.51 o
   8  20  19        1.38        1.28      0.50 o
   9  20  19        0.76        0.27      0.50 o
   1  21  19        6.42        6.90      0.49 o
   2  21  19        3.28        3.51      0.51 o
   3  21  19        9.89       11.14      0.77 o
   4  21  19        2.47        1.88      0.46 o
   5  21  19        0.17        0.15      0.29 o
   6  21  19        0.02       -0.38      0.38 o
   7  21  19        0.46       -0.39      0.39 o
   8  21  19        2.70        1.47      0.42 o
   0  22  19        0.02       -0.42      0.63 o
   1  22  19       10.96       10.55      0.46 o
   2  22  19        0.33        0.22      0.40 o
   3  22  19        5.44        6.13      0.43 o
   4  22  19        0.07        0.19      0.35 o
   5  22  19       16.88       16.52      0.64 o
   0   0  20     9050.54     8633.34     50.41 o
   1   0  20     1883.54     1739.18      7.11 o
   2   0  20     6387.46     5881.44     24.37 o
   3   0  20     2042.02     1857.11      7.47 o
   4   0  20     1642.81     1509.74      6.17 o
   5   0  20      337.41      275.88      1.31 o
   6   0  20       58.39       54.24      0.38 o
   7   0  20     1953.00     1903.56      8.75 o
   8   0  20     1240.67     1233.00      6.28 o
   9   0  20      315.43      302.32      2.14 o
  10   0  20      147.29      149.40      1.59 o
  11   0  20        6.57        6.47      0.64 o
  12   0  20      278.42      292.11      4.14 o
  13   0  20      386.09      388.95      6.14 o
  14   0  20      289.63      297.50      4.75 o
  15   0  20      348.93      436.62      8.34 o
  16   0  20       28.28       29.35      1.58 o
  17   0  20        2.34        3.48      1.51 o
  18   0  20        3.36        2.69      1.59 o
  19   0  20        1.58        2.62      1.49 o
   1   1  20     5112.45     4967.12     33.21 o
   2   1  20     2770.25     2592.58      8.91 o
   3   1  20      103.78      103.04      0.53 o
   4   1  20      977.89      889.74      3.26 o
   5   1  20       17.36       14.67      0.30 o
   6   1  20     1654.93     1611.63      5.58 o
   7   1  20      522.62      495.10      1.88 o
   8   1  20      243.53      239.68      1.03 o
   9   1  20        0.03        0.74      0.23 o
  10   1  20        0.11        0.27      0.47 o
  11   1  20      196.02      206.32      1.77 o
  12   1  20      551.94      577.02      4.65 o
  13   1  20      372.06      381.43      6.61 o
  14   1  20      678.93      650.14     21.66 o
  15   1  20      330.67      305.04      7.95 o
  16   1  20      131.32      135.39      3.01 o
  17   1  20       19.38       16.50      1.22 o
  18   1  20        4.23        4.63      1.23 o
  19   1  20        3.84        4.24      1.01 o
   0   2  20     4061.11     3818.17     19.13 o
   1   2  20      346.02      330.22      1.14 o
   2   2  20     4864.67     4558.69     14.82 o
   3   2  20       30.73       31.93      0.27 o
   4   2  20     1372.13     1306.04      4.63 o
   5   2  20       59.11       62.24      0.34 o
   6   2  20        5.57        5.94      0.17 o
   7   2  20      592.44      576.60      2.25 o
   8   2  20      990.02      963.51      3.58 o
   9   2  20       46.12       47.50      0.43 o
  10   2  20      600.85      612.60      3.56 o
  11   2  20      105.53      105.67      1.15 o
  12   2  20      295.18      288.60      6.99 o
  13   2  20      233.93      262.16      6.90 o
  14   2  20      154.11      163.96      2.52 o
  15   2  20      108.65      108.24      2.29 o
  16   2  20       17.04       19.16      1.37 o
  17   2  20        0.30       -0.06      1.07 o
  18   2  20        2.03        1.71      0.94 o
  19   2  20        0.06        0.09      0.85 o
   1   3  20     3851.74     3544.54     10.68 o
   2   3  20      635.92      585.01      1.99 o
   3   3  20     2400.44     2252.17      7.39 o
   4   3  20     1290.32     1179.27     10.46 o
   5   3  20       69.76       59.27      0.34 o
   6   3  20       67.54       60.85      1.00 o
   7   3  20        2.88        1.78      0.19 o
   8   3  20       54.94       57.10      1.21 o
   9   3  20       73.96       76.74      0.95 o
  10   3  20        0.11        0.58      0.37 o
  11   3  20      145.84      146.73      1.45 o
  12   3  20      172.80      178.94      1.81 o
  13   3  20       22.59       20.06      0.85 o
  14   3  20       96.36      100.34      5.11 o
  15   3  20        9.12       10.45      0.97 o
  16   3  20       75.55       82.50      2.23 o
  17   3  20        2.25        3.28      1.16 o
  18   3  20       19.53       16.65      3.33 o
  19   3  20        6.44        5.70      1.10 o
   0   4  20      739.22      597.64      2.76 o
   1   4  20      477.17      453.64      1.57 o
   2   4  20     1907.29     1767.92      6.83 o
   3   4  20     1961.60     1837.46      5.99 o
   4   4  20      758.45      748.92      2.68 o
   5   4  20     1558.09     1453.37      5.15 o
   6   4  20      102.34       91.30      0.91 o
   7   4  20       39.56       38.34      0.40 o
   8   4  20      284.15      264.43      1.84 o
   9   4  20      115.82      115.82      1.01 o
  10   4  20     1013.51     1026.65      6.01 o
  11   4  20      444.52      457.59      3.82 o
  12   4  20      180.77      199.75      2.35 o
  13   4  20      102.71      108.33      1.91 o
  14   4  20        8.19        9.61      0.98 o
  15   4  20        0.18        0.47      0.84 o
  16   4  20        0.03       -0.50      0.89 o
  17   4  20       13.88       10.37      1.56 o
  18   4  20       33.33       33.84      6.29 o
  19   4  20        4.95        4.35      0.91 o
   1   5  20      926.81      873.48      3.21 o
   2   5  20        1.80        0.99      0.21 o
   3   5  20     1066.69      972.67      3.21 o
   4   5  20      437.92      382.72      1.43 o
   5   5  20      211.28      236.69      0.96 o
   6   5  20       40.38       44.03      0.64 o
   7   5  20       76.66       89.57      1.07 o
   8   5  20        0.19       -0.20      0.20 o
   9   5  20      815.21      837.15      4.21 o
  10   5  20       31.82       31.64      0.55 o
  11   5  20      200.00      207.25      2.25 o
  12   5  20        7.33        7.89      0.71 o
  13   5  20       37.51       34.56      1.67 o
  14   5  20        0.67       -0.30      0.80 o
  15   5  20        1.72        2.11      0.81 o
  16   5  20       16.66       12.94      1.03 o
  17   5  20        0.00        0.06      1.20 o
  18   5  20       16.72       14.94      1.28 o
  19   5  20        0.11        0.45      0.75 o
   0   6  20      275.31      228.54      1.19 o
   1   6  20      578.19      541.46      1.88 o
   2   6  20       18.17       12.92      0.17 o
   3   6  20      341.97      306.19      1.85 o
   4   6  20       40.90       40.14      0.28 o
   5   6  20      686.60      639.80      2.34 o
   6   6  20       24.41       20.40      0.22 o
   7   6  20       43.11       43.16      0.34 o
   8   6  20        5.92        4.97      0.29 o
   9   6  20      121.75      126.71      2.46 o
  10   6  20      148.86      147.44      4.97 o
  11   6  20      278.56      289.81      3.03 o
  12   6  20       31.79       34.17      1.01 o
  13   6  20      112.48      111.11      3.53 o
  14   6  20        5.41        4.71      0.85 o
  15   6  20        0.78        0.26      0.78 o
  16   6  20       11.78       10.43      0.93 o
  17   6  20        6.31        5.78      1.18 o
  18   6  20       12.33       10.35      1.25 o
  19   6  20        6.25        4.55      0.82 o
   1   7  20      690.46      726.14      6.04 o
   2   7  20       14.93       16.78      0.19 o
   3   7  20       16.78       18.53      0.21 o
   4   7  20        0.02        0.08      0.23 o
   5   7  20      327.15      320.46      1.26 o
   6   7  20       49.33       43.44      0.31 o
   7   7  20      240.24      248.23      1.21 o
   8   7  20        0.98        0.60      0.36 o
   9   7  20      307.17      311.68      2.31 o
  10   7  20      100.68       98.94      1.54 o
  11   7  20        1.71        1.10      0.70 o
  12   7  20        2.50        2.30      0.72 o
  13   7  20      101.88       99.08      1.49 o
  14   7  20        8.25        7.70      0.86 o
  15   7  20        3.47        3.01      1.12 o
  16   7  20        0.23        0.88      1.07 o
  17   7  20        6.18        6.04      0.98 o
  18   7  20        0.01        0.08      0.71 o
   0   8  20        8.14        3.28      0.24 o
   1   8  20        5.18        9.01      0.18 o
   2   8  20      588.70      616.72      2.11 o
   3   8  20      951.64      979.32      3.35 o
   4   8  20      325.83      331.42      1.26 o
   5   8  20       61.78       70.30      0.41 o
   6   8  20        1.74        2.36      0.21 o
   7   8  20      102.04       97.33      0.97 o
   8   8  20        9.32        9.42      0.55 o
   9   8  20        8.74        8.44      0.52 o
  10   8  20       51.05       49.36      0.97 o
  11   8  20        5.53        5.71      0.76 o
  12   8  20        1.94        1.65      0.75 o
  13   8  20      102.05       96.59      1.79 o
  14   8  20        2.40        0.95      0.88 o
  15   8  20       34.25       32.46      2.12 o
  16   8  20       10.68        9.18      1.59 o
  17   8  20        4.31        4.20      1.51 o
  18   8  20        2.85        2.42      0.90 o
   1   9  20      626.47      645.55      4.79 o
   2   9  20       81.49       87.24      0.44 o
   3   9  20        0.09        0.81      0.20 o
   4   9  20       99.71      101.29      0.56 o
   5   9  20        0.47        1.23      0.21 o
   6   9  20      127.81      131.11      0.74 o
   7   9  20        3.46        4.02      0.35 o
   8   9  20        9.08       10.14      0.44 o
   9   9  20       95.00       96.74      2.84 o
  10   9  20       51.57       55.01      1.22 o
  11   9  20       82.55       90.33      2.51 o
  12   9  20        1.93        2.79      1.29 o
  13   9  20       24.20       26.44      1.03 o
  14   9  20        0.07        0.43      0.75 o
  15   9  20       20.91       17.77      1.22 o
  16   9  20        6.52        7.19      1.05 o
  17   9  20        1.40        0.94      0.79 o
  18   9  20        9.60        9.56      2.43 o
   0  10  20      105.65      121.90      0.77 o
   1  10  20      333.29      347.81      1.30 o
   2  10  20      294.15      321.00      1.24 o
   3  10  20      882.12      926.53      3.17 o
   4  10  20      478.04      496.00      1.95 o
   5  10  20      410.94      437.92      1.90 o
   6  10  20        0.65        1.15      0.31 o
   7  10  20       71.49       66.76      0.72 o
   8  10  20       30.28       29.23      0.69 o
   9  10  20       47.67       47.91      0.85 o
  10  10  20       41.63       43.33      2.04 o
  11  10  20        2.28        2.59      0.87 o
  12  10  20        0.89        0.29      0.80 o
  13  10  20       25.87       21.93      1.18 o
  14  10  20        8.12        9.30      1.05 o
  15  10  20       15.12       16.66      1.79 o
  16  10  20        6.04        5.77      0.84 o
  17  10  20       12.81       13.97      1.77 o
   1  11  20       24.00       23.35      0.32 o
   2  11  20      137.04      151.00      0.72 o
   3  11  20       46.67       49.14      0.40 o
   4  11  20       56.88       60.54      0.50 o
   5  11  20        0.21        0.15      0.32 o
   6  11  20       11.54        9.52      0.39 o
   7  11  20        0.00       -0.16      0.45 o
   8  11  20       70.76       77.36      1.03 o
   9  11  20       94.79       93.87      1.29 o
  10  11  20        0.69       -0.11      0.68 o
  11  11  20        8.58        8.25      1.09 o
  12  11  20        4.94        3.79      0.83 o
  13  11  20        3.55        3.64      0.83 o
  14  11  20       73.96       66.23      2.22 o
  15  11  20       57.68       59.47      3.73 o
  16  11  20        5.29        4.63      0.79 o
  17  11  20        2.52        2.29      1.06 o
   0  12  20      201.94      207.15      1.71 o
   1  12  20      165.19      171.33      1.06 o
   2  12  20        1.76        2.03      0.35 o
   3  12  20        0.51        0.32      0.34 o
   4  12  20       82.76       87.42      1.11 o
   5  12  20      132.63      138.58      1.14 o
   6  12  20        2.25        1.57      0.44 o
   7  12  20       51.17       46.47      0.84 o
   8  12  20       36.43       35.91      0.76 o
   9  12  20       11.18       12.08      0.65 o
  10  12  20        2.50        2.83      0.78 o
  11  12  20       17.30       18.21      0.90 o
  12  12  20        5.98        7.17      0.89 o
  13  12  20        0.62        0.55      0.92 o
  14  12  20       21.37       20.09      1.27 o
  15  12  20        3.69        2.45      0.92 o
  16  12  20        3.18        3.65      0.83 o
   1  13  20      135.89      146.65      1.15 o
   2  13  20       71.58       76.52      1.82 o
   3  13  20        5.62        6.26      0.43 o
   4  13  20       35.06       33.59      0.57 o
   5  13  20        2.07        1.97      0.47 o
   6  13  20      169.80      168.91      8.64 o
   7  13  20        4.20        3.96      0.54 o
   8  13  20       86.03       91.41      2.24 o
   9  13  20        9.25        9.62      0.70 o
  10  13  20        3.81        2.17      0.66 o
  11  13  20       41.16       42.55      1.11 o
  12  13  20       20.11       18.61      1.15 o
  13  13  20        2.16        1.28      0.80 o
  14  13  20      104.00      103.74      2.90 o
  15  13  20       16.50       15.55      1.31 o
  16  13  20        4.62        4.41      0.73 o
   0  14  20       93.84       97.49      1.31 o
   1  14  20        1.16        1.84      0.46 o
   2  14  20        3.43        3.79      0.45 o
   3  14  20       37.52       40.04      0.70 o
   4  14  20        0.15       -0.24      0.51 o
   5  14  20       23.11       23.06      0.58 o
   6  14  20        9.76       10.61      0.55 o
   7  14  20      153.40      166.84      4.37 o
   8  14  20        9.44        9.89      0.64 o
   9  14  20       85.50       92.01      1.40 o
  10  14  20        0.59        0.69      0.64 o
  11  14  20       17.00       19.58      1.49 o
  12  14  20        3.76        3.23      0.90 o
  13  14  20       14.29       10.84      1.63 o
  14  14  20        1.81        1.75      1.36 o
  15  14  20       21.33       21.22      0.98 o
   1  15  20       35.96       41.13      0.75 o
   2  15  20        4.28        3.94      0.51 o
   3  15  20       45.67       47.90      0.73 o
   4  15  20       60.06       64.27      0.87 o
   5  15  20       42.36       42.87      0.84 o
   6  15  20       90.56       90.78      0.93 o
   7  15  20       39.53       39.69      0.82 o
   8  15  20       23.73       22.54      0.82 o
   9  15  20       16.47       15.14      0.73 o
  10  15  20        0.05        0.17      0.72 o
  11  15  20       19.25       16.84      1.32 o
  12  15  20       16.96       17.39      0.88 o
  13  15  20        5.86        4.16      0.78 o
  14  15  20        5.95        5.47      1.01 o
  15  15  20        0.50        0.66      0.75 o
   0  16  20        7.95        7.23      0.82 o
   1  16  20        3.20        3.46      0.51 o
   2  16  20       34.18       36.56      0.70 o
   3  16  20       90.02       97.91      2.01 o
   4  16  20       27.81       29.98      0.93 o
   5  16  20       55.56       55.84      1.43 o
   6  16  20       26.22       26.92      1.08 o
   7  16  20       52.26       51.47      0.91 o
   8  16  20        8.57        9.20      0.93 o
   9  16  20       27.85       26.10      0.79 o
  10  16  20       37.38       36.38      0.93 o
  11  16  20        0.25        0.84      0.61 o
  12  16  20        3.82        4.74      0.76 o
  13  16  20        5.43        4.96      1.00 o
  14  16  20        5.99        6.19      0.87 o
   1  17  20       19.09       22.06      1.07 o
   2  17  20        0.39        0.96      0.57 o
   3  17  20        0.04       -0.18      0.48 o
   4  17  20       73.96       74.78      1.79 o
   5  17  20        0.32        0.63      0.51 o
   6  17  20       38.22       37.45      1.32 o
   7  17  20        5.00        5.06      0.57 o
   8  17  20        2.32        1.97      0.52 o
   9  17  20        3.34        4.30      0.97 o
  10  17  20        1.44        1.72      0.59 o
  11  17  20       40.32       37.58      1.01 o
  12  17  20        0.93        0.79      0.58 o
  13  17  20        5.48        4.78      0.66 o
   0  18  20        0.00        1.07      0.72 o
   1  18  20        4.06        3.96      0.74 o
   2  18  20        2.68        3.14      0.56 o
   3  18  20      285.87      332.14     24.56 o
   4  18  20       47.78       50.79      0.92 o
   5  18  20      100.47      110.22      3.91 o
   6  18  20       23.76       23.30      1.00 o
   7  18  20       24.59       21.49      0.75 o
   8  18  20       19.13       17.59      1.08 o
   9  18  20        1.66        1.66      0.58 o
  10  18  20       43.54       42.60      3.24 o
  11  18  20        1.09        0.93      0.53 o
  12  18  20        4.42        2.66      0.57 o
   1  19  20       10.99       11.38      0.97 o
   2  19  20        7.79        8.47      0.60 o
   3  19  20        5.67        5.62      0.55 o
   4  19  20       45.33       45.90      0.77 o
   5  19  20        3.13        3.69      0.52 o
   6  19  20       64.41       65.01      4.06 o
   7  19  20       10.87        8.32      0.55 o
   8  19  20        4.65        3.47      0.49 o
   9  19  20        6.45        4.59      0.55 o
  10  19  20        0.44       -0.13      0.58 o
  11  19  20        8.13        7.39      0.61 o
   0  20  20        4.05        3.36      0.68 o
   1  20  20       14.77       14.32      0.53 o
   2  20  20        6.55        7.07      0.51 o
   3  20  20       74.45       77.94      1.20 o
   4  20  20       18.14       18.20      0.92 o
   5  20  20       57.68       56.65      0.93 o
   6  20  20        3.81        2.79      0.36 o
   7  20  20       37.23       36.58      1.20 o
   8  20  20        6.66        5.27      0.51 o
   9  20  20        2.72        1.78      0.46 o
   1  21  20        8.99        8.73      0.54 o
   2  21  20        8.69        8.24      0.47 o
   3  21  20        3.41        3.59      0.45 o
   4  21  20       21.49       20.68      0.49 o
   5  21  20       13.30       13.19      0.90 o
   6  21  20       62.19       52.96      2.01 o
   7  21  20       38.06       30.81      0.62 o
   0  22  20        4.53        4.94      0.55 o
   1  22  20        5.94        5.59      0.42 o
   2  22  20        4.22        4.53      0.37 o
   3  22  20        0.60        0.98      0.33 o
   4  22  20        1.44        1.40      0.29 o
   5  22  20       23.04       21.59      0.43 o
   2   1  21        8.26        6.73      0.69 o
   3   1  21        0.42        0.74      0.11 o
   4   1  21       75.40       66.71      0.36 o
   5   1  21      548.47      540.69      2.01 o
   6   1  21      320.32      300.95      1.17 o
   7   1  21        2.13        1.36      0.16 o
   8   1  21       67.54       63.89      0.40 o
   9   1  21       31.73       29.40      0.45 o
  10   1  21       27.85       28.17      0.49 o
  11   1  21        1.21        1.05      0.42 o
  12   1  21        2.10        2.28      0.62 o
  13   1  21        6.38        4.59      0.75 o
  14   1  21       54.51       53.43      1.51 o
  15   1  21        6.16        5.43      1.48 o
  16   1  21        0.57        0.96      1.14 o
  17   1  21        7.27        7.10      1.09 o
  18   1  21        1.01        0.45      0.93 o
  19   1  21        0.00       -0.25      0.99 o
   0   2  21    16877.59    17915.54    246.44 o
   1   2  21       83.45       83.65      0.36 o
   2   2  21     2490.85     2455.38      8.34 o
   3   2  21     1205.19     1145.82      3.92 o
   4   2  21        8.84        8.44      0.55 o
   5   2  21        7.19        3.94      0.19 o
   6   2  21      457.36      431.24      1.63 o
   7   2  21       77.96       66.54      1.14 o
   8   2  21      463.78      434.91      1.75 o
   9   2  21       61.19       61.15      0.61 o
  10   2  21        2.70        3.43      0.38 o
  11   2  21       28.47       28.00      0.64 o
  12   2  21        1.92        0.63      0.59 o
  13   2  21       41.51       42.94      1.02 o
  14   2  21        0.00       -0.26      0.76 o
  15   2  21        5.16        5.30      0.97 o
  16   2  21       10.56       11.31      1.19 o
  17   2  21       27.92       27.99      3.37 o
  18   2  21        2.68        3.49      1.02 o
  19   2  21       11.02        9.65      2.44 o
   1   3  21      169.63      141.92      0.58 o
   2   3  21        9.84       20.94      0.28 o
   3   3  21       66.45       78.54      0.37 o
   4   3  21       83.87      103.81      0.51 o
   5   3  21      668.03      597.28      2.12 o
   6   3  21     1334.22     1323.23      5.54 o
   7   3  21       74.03       75.02      0.42 o
   8   3  21      204.05      198.70      0.91 o
   9   3  21        2.90        1.96      0.30 o
  10   3  21      138.63      142.83      2.35 o
  11   3  21       81.45       82.30      1.06 o
  12   3  21       45.98       45.01      0.88 o
  13   3  21        2.66        1.89      0.75 o
  14   3  21      186.25      176.58      5.11 o
  15   3  21        0.01        0.11      0.75 o
  16   3  21        8.06        8.97      0.99 o
  17   3  21       10.27        8.64      1.22 o
  18   3  21        1.26        1.39      1.20 o
  19   3  21        0.20       -0.18      1.05 o
   0   4  21     7027.90     6706.58     27.60 o
   1   4  21        3.40        3.70      0.13 o
   2   4  21     1591.02     1525.65      6.14 o
   3   4  21      829.16      765.66      2.75 o
   4   4  21        0.40        0.96      0.14 o
   5   4  21        4.60        2.54      0.77 o
   6   4  21      355.43      330.82      2.19 o
   7   4  21       96.05       85.08      0.45 o
   8   4  21      341.36      313.50      2.01 o
   9   4  21       23.41       22.55      0.37 o
  10   4  21      410.46      405.16      3.84 o
  11   4  21       41.78       41.21      0.81 o
  12   4  21      266.12      262.68      5.32 o
  13   4  21       19.50       18.99      0.90 o
  14   4  21       36.04       34.29      1.13 o
  15   4  21        0.01       -0.04      0.83 o
  16   4  21        1.09        1.05      0.91 o
  17   4  21        5.44        5.08      1.08 o
  18   4  21        1.12        1.38      0.91 o
  19   4  21        5.28        4.51      1.74 o
   1   5  21       36.30       23.70      0.21 o
   2   5  21      160.99      175.44      0.77 o
   3   5  21        0.27       -0.12      0.12 o
   4   5  21     2081.43     2108.68      7.96 o
   5   5  21       12.91       22.59      0.25 o
   6   5  21      921.89      936.77      3.35 o
   7   5  21      232.87      237.73      1.04 o
   8   5  21       78.79       82.71      0.61 o
   9   5  21       93.57       94.72      0.76 o
  10   5  21       87.22       86.52      0.92 o
  11   5  21      106.69      109.94      1.41 o
  12   5  21      150.29      157.17      1.86 o
  13   5  21        0.09        0.88      0.75 o
  14   5  21       73.51       74.41      1.59 o
  15   5  21       18.58       16.03      0.98 o
  16   5  21      133.35      102.80      2.27 o
  17   5  21        1.37        1.95      1.04 o
  18   5  21       50.20       51.23      6.04 o
  19   5  21        1.95        2.03      1.06 o
   0   6  21      227.12      238.46      1.25 o
   1   6  21        3.57        4.50      0.14 o
   2   6  21     1095.78     1076.35      3.64 o
   3   6  21       46.75       45.01      0.49 o
   4   6  21      416.26      433.84      1.57 o
   5   6  21       47.59       48.95      0.32 o
   6   6  21      177.59      187.15      0.78 o
   7   6  21       78.01       77.90      0.48 o
   8   6  21       16.75       22.25      0.37 o
   9   6  21      390.54      399.26      5.07 o
  10   6  21      891.86      915.01      6.10 o
  11   6  21       30.30       32.35      1.20 o
  12   6  21      479.91      489.33     44.28 o
  13   6  21        1.84        1.42      0.79 o
  14   6  21       34.54       35.24      1.21 o
  15   6  21        6.14        5.35      1.18 o
  16   6  21        0.95       -0.15      0.98 o
  17   6  21        6.86        6.46      1.12 o
  18   6  21       10.93       13.06      1.07 o
  19   6  21        2.23        2.26      0.66 o
   1   7  21      291.97      282.98      1.06 o
   2   7  21      400.55      388.66      1.40 o
   3   7  21      457.89      446.76      1.60 o
   4   7  21     2182.56     2176.84      7.37 o
   5   7  21       47.52       50.03      0.34 o
   6   7  21      519.95      515.68      2.90 o
   7   7  21       14.16       15.71      0.32 o
   8   7  21       26.91       28.58      0.46 o
   9   7  21      136.93      141.66      1.35 o
  10   7  21        6.37        6.46      0.65 o
  11   7  21        0.14        0.48      0.72 o
  12   7  21      107.41      107.96      1.83 o
  13   7  21        0.01       -0.53      0.86 o
  14   7  21       29.58       31.88      1.60 o
  15   7  21        1.17        2.79      0.95 o
  16   7  21      208.24      244.94      5.39 o
  17   7  21        4.95        4.92      1.10 o
  18   7  21       65.27       69.13      5.38 o
   0   8  21      355.42      388.27      1.96 o
   1   8  21      209.61      202.88      0.80 o
   2   8  21     1000.71     1024.66      8.83 o
   3   8  21       24.04       27.48      0.43 o
   4   8  21      542.72      552.81      2.98 o
   5   8  21      328.38      329.43      1.31 o
   6   8  21      275.30      279.34      2.96 o
   7   8  21       42.05       42.45      0.46 o
   8   8  21        9.96        8.41      0.43 o
   9   8  21      104.59      102.22      2.64 o
  10   8  21      439.44      433.81     17.44 o
  11   8  21        0.64        0.12      0.67 o
  12   8  21      246.66      269.28     11.56 o
  13   8  21       24.27       22.55      1.12 o
  14   8  21        9.41        9.73      1.05 o
  15   8  21        8.03        6.94      1.20 o
  16   8  21        9.45        8.64      1.19 o
  17   8  21       11.40       11.54      0.97 o
  18   8  21       18.29       19.93      1.36 o
   1   9  21      165.71      148.33      0.65 o
   2   9  21      236.69      227.84      0.93 o
   3   9  21      148.22      145.75      0.66 o
   4   9  21      273.52      277.55      1.13 o
   5   9  21        5.60        5.44      0.29 o
   6   9  21      481.25      495.34      2.32 o
   7   9  21       17.53       17.46      0.41 o
   8   9  21       71.69       70.59      0.95 o
   9   9  21      313.28      332.66      2.92 o
  10   9  21        1.89        0.49      0.67 o
  11   9  21        5.87        6.04      0.79 o
  12   9  21       30.38       28.47      1.96 o
  13   9  21       28.26       25.47      1.10 o
  14   9  21       92.53       91.34      4.67 o
  15   9  21       32.39       35.94      1.26 o
  16   9  21       74.16       64.92      1.86 o
  17   9  21        4.06        3.50      1.26 o
  18   9  21        8.43        9.10      1.30 o
   0  10  21     1458.56     1505.62      6.96 o
   1  10  21      492.34      500.89      1.77 o
   2  10  21      393.04      407.12      2.13 o
   3  10  21      300.44      306.86      1.26 o
   4  10  21        0.00       -0.21      0.21 o
   5  10  21      431.77      438.48      1.91 o
   6  10  21      228.76      230.75      1.39 o
   7  10  21        0.00        0.16      0.43 o
   8  10  21      876.13      902.03     21.35 o
   9  10  21      103.76      105.82      1.39 o
  10  10  21      153.39      147.11      1.82 o
  11  10  21       37.05       36.67      1.06 o
  12  10  21       74.14       77.75      1.79 o
  13  10  21       29.12       30.66      1.10 o
  14  10  21       11.22        9.15      0.88 o
  15  10  21        7.41        7.50      1.06 o
  16  10  21        7.94        5.70      1.03 o
  17  10  21        6.42        5.12      1.11 o
   1  11  21        5.14        5.74      0.25 o
   2  11  21      111.87      113.01      0.61 o
   3  11  21        2.16        2.50      0.26 o
   4  11  21       14.65       16.49      0.35 o
   5  11  21        4.78        5.19      0.36 o
   6  11  21      323.66      338.91      3.65 o
   7  11  21       49.39       49.05      0.83 o
   8  11  21      127.20      127.48      2.87 o
   9  11  21      265.49      266.65      3.34 o
  10  11  21        1.67        0.89      0.92 o
  11  11  21       96.47       96.19      1.71 o
  12  11  21       30.01       29.44      1.22 o
  13  11  21       35.44       34.79      1.86 o
  14  11  21      130.82      121.17      2.88 o
  15  11  21       20.85       16.25      2.87 o
  16  11  21        3.85        3.95      0.89 o
  17  11  21        2.49        2.88      0.94 o
   0  12  21      888.68      919.03      6.09 o
   1  12  21       72.63       74.30      0.64 o
   2  12  21      220.59      230.22      1.37 o
   3  12  21      304.27      316.30      1.81 o
   4  12  21        7.76        7.65      0.41 o
   5  12  21      101.72      104.92      0.98 o
   6  12  21      472.20      487.15      3.49 o
   7  12  21       10.01        9.64      0.60 o
   8  12  21      542.27      579.37      6.62 o
   9  12  21      155.98      166.07      4.18 o
  10  12  21       23.59       24.69      0.82 o
  11  12  21       48.53       51.29      1.16 o
  12  12  21        0.06       -0.67      0.75 o
  13  12  21        9.12       10.91      2.03 o
  14  12  21        0.11        0.32      0.63 o
  15  12  21        8.68        8.97      1.12 o
  16  12  21        1.89        2.56      0.91 o
   1  13  21      109.49      117.17      0.94 o
   2  13  21      147.33      156.34      1.15 o
   3  13  21       79.81       79.28      0.79 o
   4  13  21      229.75      240.28      2.39 o
   5  13  21       73.21       75.34      2.71 o
   6  13  21       82.97       84.30      1.00 o
   7  13  21        0.00       -0.26      0.55 o
   8  13  21       86.02       87.75      1.28 o
   9  13  21        8.63        7.81      0.71 o
  10  13  21        1.74        1.26      0.67 o
  11  13  21       77.25       80.50      2.81 o
  12  13  21       40.51       43.45      1.76 o
  13  13  21        0.90        0.54      1.22 o
  14  13  21       33.20       35.67      3.46 o
  15  13  21        1.81        1.44      0.88 o
  16  13  21        0.06        0.34      0.66 o
   0  14  21        0.52        2.57      0.70 o
   1  14  21       51.26       55.98      0.70 o
   2  14  21       37.10       40.00      0.64 o
   3  14  21       32.58       33.69      0.64 o
   4  14  21       29.13       31.75      0.60 o
   5  14  21        2.44        3.14      0.45 o
   6  14  21       36.96       36.31      1.27 o
   7  14  21        0.48       -0.68      0.68 o
   8  14  21        5.78        6.53      0.67 o
   9  14  21        4.10        3.28      0.64 o
  10  14  21       10.37       10.09      0.70 o
  11  14  21        6.89        5.86      0.76 o
  12  14  21        5.36        5.63      0.84 o
  13  14  21        0.90        0.83      0.87 o
  14  14  21        1.15        0.79      1.01 o
  15  14  21       15.04       16.15      0.97 o
   1  15  21       98.01      102.15      1.38 o
   2  15  21      126.94      139.14      1.54 o
   3  15  21       49.18       49.70      0.71 o
   4  15  21      292.19      319.09      2.17 o
   5  15  21       27.31       26.93      0.70 o
   6  15  21        3.69        3.45      0.51 o
   7  15  21        0.01       -0.51      0.51 o
   8  15  21       23.40       23.25      0.82 o
   9  15  21        0.18        0.78      0.59 o
  10  15  21        4.22        4.77      0.66 o
  11  15  21       54.28       51.73     11.32 o
  12  15  21        9.18        8.84      0.73 o
  13  15  21        0.81        0.85      0.76 o
  14  15  21        0.05        0.00      0.79 o
   0  16  21      264.36      296.22      3.24 o
   1  16  21       39.95       44.09      0.95 o
   2  16  21       37.91       41.52      0.87 o
   3  16  21        0.60        0.47      0.50 o
   4  16  21        5.31        5.97      0.73 o
   5  16  21       10.63       10.86      0.82 o
   6  16  21        0.00       -0.47      0.48 o
   7  16  21        1.88        1.12      0.55 o
   8  16  21        0.27       -0.21      0.66 o
   9  16  21        2.06        1.09      0.64 o
  10  16  21       27.42       27.13      0.82 o
  11  16  21        0.00       -0.07      0.66 o
  12  16  21        5.18        4.89      0.72 o
  13  16  21        1.15        0.83      0.76 o
  14  16  21        2.14        1.55      0.73 o
   1  17  21       11.46       12.20      0.64 o
   2  17  21       18.99       20.66      0.67 o
   3  17  21        2.44        2.16      0.50 o
   4  17  21        6.39        6.96      0.54 o
   5  17  21        7.17        6.99      0.59 o
   6  17  21        0.01        0.30      0.46 o
   7  17  21        2.27        2.37      0.49 o
   8  17  21        2.89        2.96      0.58 o
   9  17  21        9.30        8.38      0.64 o
  10  17  21        4.87        4.47      0.61 o
  11  17  21       24.18       22.76      0.77 o
  12  17  21        2.09        2.43      0.76 o
  13  17  21        7.11        5.15      0.71 o
   0  18  21        2.05        1.40      0.81 o
   1  18  21       11.90       11.72      0.87 o
   2  18  21        5.71        6.35      0.62 o
   3  18  21        5.74        4.94      0.65 o
   4  18  21        0.01        0.03      0.52 o
   5  18  21        6.54        5.06      0.48 o
   6  18  21        0.37       -0.29      0.44 o
   7  18  21        0.27       -0.17      0.55 o
   8  18  21       11.78       10.84      1.15 o
   9  18  21        2.51        1.58      0.59 o
  10  18  21        0.53       -0.40      0.59 o
  11  18  21        0.02       -0.05      0.48 o
  12  18  21        2.92        2.42      0.59 o
   1  19  21       10.14        9.99      0.53 o
   2  19  21        5.28        6.18      0.52 o
   3  19  21       18.28       18.87      0.70 o
   4  19  21       44.95       51.31      1.64 o
   5  19  21       23.83       25.03      1.28 o
   6  19  21        1.02        0.28      0.44 o
   7  19  21        4.39        3.49      0.60 o
   8  19  21        0.48        0.32      0.47 o
   9  19  21        6.31        4.39      0.52 o
  10  19  21        2.00        1.19      0.57 o
   0  20  21       72.65       75.23      1.80 o
   1  20  21       40.01       44.02      1.04 o
   2  20  21       15.42       16.28      0.89 o
   3  20  21       20.40       20.50      0.61 o
   4  20  21        0.23        0.33      0.46 o
   5  20  21       22.77       22.37      0.59 o
   6  20  21        0.01       -0.10      0.35 o
   7  20  21        2.13        1.37      0.55 o
   8  20  21        0.55        0.68      0.46 o
   9  20  21        3.74        2.39      0.45 o
   1  21  21        0.01       -0.36      0.65 o
   2  21  21       13.07       14.80      0.54 o
   3  21  21        8.47        8.79      0.49 o
   4  21  21       10.65       12.12      0.47 o
   5  21  21        1.17        1.03      0.35 o
   6  21  21        0.21       -0.33      0.44 o
   7  21  21        2.25        1.30      0.38 o
   0  22  21        1.34        0.80      0.55 o
   1  22  21        3.45        3.73      0.35 o
   2  22  21        0.75        0.28      0.33 o
   3  22  21        1.20        0.84      0.34 o
   4  22  21        5.00        5.07      0.32 o
   5  22  21        0.37        0.30      0.30 o
   0   0  22      917.41      868.32      5.40 o
   1   0  22     2075.39     1920.18      8.07 o
   2   0  22      353.48      347.86      1.60 o
   3   0  22      115.14      121.59      0.65 o
   4   0  22      188.24      183.27      0.90 o
   5   0  22     3190.66     3024.19     12.56 o
   6   0  22        5.05        5.07      0.20 o
   7   0  22     1330.38     1279.06      6.00 o
   8   0  22      324.15      325.43      1.92 o
   9   0  22        5.15        6.20      0.40 o
  10   0  22     1217.95     1255.94      9.94 o
  11   0  22       69.62       67.50      1.16 o
  12   0  22      881.65      905.85      9.98 o
  13   0  22        0.35        1.56      0.95 o
  14   0  22      106.79      119.34      2.90 o
  15   0  22       25.13       23.51      1.39 o
  16   0  22        0.06        0.21      1.22 o
  17   0  22       25.64       23.99      1.73 o
  18   0  22        1.17        0.98      1.33 o
  19   0  22        5.21        5.95      1.44 o
   1   1  22     1859.39     1725.84      7.07 o
   2   1  22      388.30      338.25      1.21 o
   3   1  22       98.88       97.69      0.72 o
   4   1  22      640.49      593.41      2.21 o
[truncated: 467,807 more chars]
